# Supplementary material for: Early Leishmania infectivity depends on miR-372/373/520d family-mediated reprogramming of polyamines metabolism in THP-1-derived macrophages
Source: Sci Rep. 2024 Jan 10;14:996. doi: 10.1038/s41598-024-51511-y (PMC10781704; doi:10.1038/s41598-024-51511-y)
Supplement: Supplementary file 2 — Supplementary Table 4. [file 41598_2024_51511_MOESM2_ESM.xlsx]

## Sheet: Target Scan 7.2
Target gene	Representative transcript	Gene name	3P-seq tags + 5	Conserved sites total	Conserved 8mer sites	Conserved 7mer-m8 sites	Conserved 7mer-A1 sites	Poorly conserved sites total	Poorly conserved 8mer sites	Poorly conserved 7mer-m8 sites	Poorly conserved 7mer-A1 sites	6mer sites	Cumulative weighted context++ score	Total context++ score	Aggregate PCT	Previous TargetScan publication(s)
SNTB2	ENST00000336278.4	syntrophin, beta 2 (dystrophin-associated protein A1, 59kDa, basic component 2)	254	3	0	2	1	0	0	0	0	0	-0.41	-0.52	0.99	2009, 2011
ZBTB7A	ENST00000322357.4	zinc finger and BTB domain containing 7A	37	3	0	1	2	0	0	0	0	2	-0.4	-0.41	0.99	2007, 2009, 2011
GDF11	ENST00000257868.5	growth differentiation factor 11	847	3	1	2	0	1	0	1	0	1	-0.4	-0.61	0.99	2011
NFIA	ENST00000403491.3	nuclear factor I/A	5	3	2	0	1	0	0	0	0	2	-0.33	-0.33	0.98	2005, 2007, 2009, 2011
TGFBR2	ENST00000359013.4	transforming growth factor, beta receptor II (70/80kDa)	2168	2	1	1	0	2	0	1	1	3	-0.75	-0.76	0.96	2009, 2011
RSF1	ENST00000308488.6	remodeling and spacing factor 1	216	3	0	3	0	0	0	0	0	0	-0.18	-0.18	0.96	2009, 2011
MTF1	ENST00000373036.4	metal-regulatory transcription factor 1	98	2	1	1	0	0	0	0	0	0	-0.39	-0.4	0.96	2007, 2009, 2011
ZNF827	ENST00000379448.4	zinc finger protein 827	17	4	0	4	0	0	0	0	0	0	-0.21	-0.57	0.95
EDNRB	ENST00000377211.4	endothelin receptor type B	5	2	1	1	0	0	0	0	0	0	-0.51	-0.51	0.95	2005, 2007, 2009, 2011
MYT1L	ENST00000399161.2	myelin transcription factor 1-like	5	3	0	2	1	0	0	0	0	1	-0.41	-0.41	0.95	2005, 2007, 2009, 2011
CYP26B1	ENST00000001146.2	cytochrome P450, family 26, subfamily B, polypeptide 1	1315	2	0	2	0	0	0	0	0	0	-0.35	-0.35	0.95	2005, 2007, 2009, 2011
USP46	ENST00000441222.3	ubiquitin specific peptidase 46	180	2	0	2	0	0	0	0	0	2	-0.3	-0.55	0.95	2007, 2009, 2011
WDR37	ENST00000358220.1	WD repeat domain 37	107	2	0	2	0	0	0	0	0	0	-0.27	-0.4	0.95	2007, 2009, 2011
ARID4B	ENST00000349213.3	AT rich interactive domain 4B (RBP1-like)	940	3	0	1	2	0	0	0	0	2	-0.61	-0.61	0.95	2005, 2007, 2011
ANKRD52	ENST00000267116.7	ankyrin repeat domain 52	2913	2	0	2	0	0	0	0	0	2	-0.33	-0.33	0.95	2009, 2011
FGD4	ENST00000427716.2	FYVE, RhoGEF and PH domain containing 4	38	2	0	2	0	2	0	2	0	0	-0.47	-0.63	0.95	2009, 2011
PLAGL2	ENST00000246229.4	pleiomorphic adenoma gene-like 2	254	2	0	2	0	0	0	0	0	1	-0.18	-0.35	0.95	2005, 2007, 2009, 2011
AMER2	ENST00000357816.2	APC membrane recruitment protein 2	7	2	0	2	0	1	0	1	0	0	-0.4	-0.45	0.95	2009, 2011
E2F7	ENST00000416496.2	E2F transcription factor 7	308	2	1	0	1	0	0	0	0	0	-0.43	-0.43	0.95	2005, 2007, 2009, 2011
HIF1AN	ENST00000299163.6	hypoxia inducible factor 1, alpha subunit inhibitor	1545	2	1	0	1	4	0	4	0	0	-0.24	-0.49	0.94	2005, 2007, 2009, 2011
MLLT6	ENST00000325718.7	myeloid/lymphoid or mixed-lineage leukemia (trithorax homolog, Drosophila); translocated to, 6	24	2	0	2	0	0	0	0	0	1	-0.18	-0.28	0.94	2011
ALX4	ENST00000329255.3	ALX homeobox 4	52	2	0	1	1	1	0	1	0	0	-0.29	-0.29	0.94	2005, 2007, 2009, 2011
SCN1A	ENST00000423058.2	sodium channel, voltage-gated, type I, alpha subunit	21	2	0	1	1	0	0	0	0	2	-0.28	-0.28	0.94
E2F2	ENST00000361729.2	E2F transcription factor 2	96	2	0	1	1	0	0	0	0	2	-0.29	-0.29	0.94	2009, 2011
TRPM3	ENST00000377110.3	transient receptor potential cation channel, subfamily M, member 3	11	2	0	2	0	2	0	0	2	2	-0.29	-0.32	0.94
FGF10	ENST00000264664.4	fibroblast growth factor 10	5	2	0	2	0	0	0	0	0	1	-0.25	-0.4	0.94
ASXL2	ENST00000435504.4	additional sex combs like 2 (Drosophila)	139	2	0	1	1	1	0	0	1	0	-0.16	-0.25	0.94	2005, 2007, 2009, 2011
CUL3	ENST00000264414.4	cullin 3	1476	2	0	1	1	0	0	0	0	0	-0.04	-0.26	0.94	2009, 2011
KIAA0226	ENST00000273582.5	KIAA0226	89	2	0	1	1	1	0	1	0	0	-0.24	-0.27	0.94	2009, 2011
MBNL3	ENST00000370839.3	muscleblind-like splicing regulator 3	593	2	0	1	1	1	1	0	0	0	-0.33	-0.42	0.94	2011
GTDC1	ENST00000392869.2	glycosyltransferase-like domain containing 1	241	2	1	1	0	2	0	1	1	1	-0.26	-0.33	0.94	2009, 2011
PPP6C	ENST00000373547.4	protein phosphatase 6, catalytic subunit	346	2	0	2	0	0	0	0	0	0	-0.4	-0.56	0.94	2005, 2007, 2009, 2011
IKZF2	ENST00000457361.1	IKAROS family zinc finger 2 (Helios)	32	3	1	0	2	1	0	1	0	1	-0.47	-0.5	0.94	2007, 2009, 2011
HOOK3	ENST00000307602.4	hook microtubule-tethering protein 3	403	2	0	2	0	3	0	3	0	0	-0.24	-0.42	0.94	2011
AGO1	ENST00000373204.4	argonaute RISC catalytic component 1	402	2	0	0	2	0	0	0	0	2	-0.21	-0.23	0.94	2005, 2007, 2009, 2011
NR2F2	ENST00000394166.3	nuclear receptor subfamily 2, group F, member 2	4428	2	0	0	2	0	0	0	0	0	-0.36	-0.38	0.94	2005, 2007, 2009, 2011
TXNIP	ENST00000369317.4	thioredoxin interacting protein	11	2	0	2	0	1	0	1	0	1	-0.26	-0.61	0.94	2011
ELK4	ENST00000357992.4	ELK4, ETS-domain protein (SRF accessory protein 1)	39	2	1	1	0	1	0	1	0	2	-0.2	-0.37	0.94	2011
YOD1	ENST00000315927.4	YOD1 deubiquitinase	55	3	0	3	0	2	0	2	0	0	-0.47	-0.75	0.94	2007, 2009, 2011
MYRF	ENST00000278836.5	myelin regulatory factor	131	2	0	1	1	0	0	0	0	0	-0.24	-0.24	0.94	2005, 2007, 2009, 2011
ARID4A	ENST00000431317.2	AT rich interactive domain 4A (RBP1-like)	33	2	0	1	1	0	0	0	0	2	-0.35	-0.35	0.94	2005, 2007, 2009, 2011
SKIDA1	ENST00000449193.2	SKI/DACH domain containing 1	18	2	0	0	2	0	0	0	0	1	-0.21	-0.34	0.93	2005, 2007, 2009, 2011
SUV39H1	ENST00000453214.2	suppressor of variegation 3-9 homolog 1 (Drosophila)	499	2	1	0	1	0	0	0	0	0	-0.45	-0.46	0.93	2005, 2007, 2009, 2011
ZRANB1	ENST00000359653.4	zinc finger, RAN-binding domain containing 1	724	2	0	1	1	1	1	0	0	0	-0.23	-0.33	0.93	2007, 2009, 2011
PHACTR4	ENST00000373839.3	phosphatase and actin regulator 4	85	2	0	2	0	2	0	2	0	0	-0.31	-0.31	0.93	2009, 2011
CREBRF	ENST00000540014.1	CREB3 regulatory factor	24	2	0	2	0	2	0	1	1	0	-0.33	-0.34	0.93	2005, 2007, 2009, 2011
RAB22A	ENST00000244040.3	RAB22A, member RAS oncogene family	484	2	0	2	0	1	1	0	0	1	-0.8	-0.88	0.93	2003, 2005, 2007, 2009, 2011
KREMEN1	ENST00000400335.4	kringle containing transmembrane protein 1	606	2	1	1	0	3	0	2	1	2	-0.49	-0.49	0.93	2007, 2009, 2011
LCOR	ENST00000371103.3	ligand dependent nuclear receptor corepressor	94	3	1	2	0	0	0	0	0	2	-0.56	-0.59	0.92	2011
MYBL1	ENST00000522677.3	v-myb avian myeloblastosis viral oncogene homolog-like 1	53	2	0	0	2	0	0	0	0	0	-0.3	-0.3	0.92	2007, 2009, 2011
MIER3	ENST00000381226.3	mesoderm induction early response 1, family member 3	112	2	0	1	1	0	0	0	0	0	-0.32	-0.34	0.92	2007, 2009, 2011
NFIB	ENST00000397575.3	nuclear factor I/B	1149	2	2	0	0	1	0	1	0	2	-0.53	-0.55	0.92	2005, 2007, 2009, 2011
CCNJ	ENST00000265992.5	cyclin J	5	2	0	2	0	1	0	0	1	0	-0.35	-0.35	0.92	2005, 2007, 2009, 2011
IRF2BP2	ENST00000366610.3	interferon regulatory factor 2 binding protein 2	8690	1	0	1	0	1	0	0	1	1	-0.31	-0.4	0.92	2009, 2011
BNC2	ENST00000380672.4	basonuclin 2	770	2	0	2	0	1	0	0	1	1	-0.01	-0.07	0.92	2007, 2009, 2011
SLAIN2	ENST00000264313.6	SLAIN motif family, member 2	859	1	0	1	0	1	0	0	1	0	-0.33	-0.45	0.91	2009, 2011
SNRK	ENST00000429705.2	SNF related kinase	153	2	1	0	1	0	0	0	0	0	-0.36	-0.36	0.91	2005, 2007, 2009, 2011
ZBTB41	ENST00000367405.4	zinc finger and BTB domain containing 41	33	3	2	1	0	0	0	0	0	2	-0.29	-0.33	0.91	2003, 2007, 2009, 2011
C2CD2	ENST00000329623.7	C2 calcium-dependent domain containing 2	106	2	0	2	0	0	0	0	0	0	-0.22	-0.33	0.91	2007, 2009, 2011
SUV420H1	ENST00000304363.4	suppressor of variegation 4-20 homolog 1 (Drosophila)	62	2	0	2	0	1	0	1	0	2	-0.2	-0.35	0.91	2005, 2007
UBE2B	ENST00000265339.2	ubiquitin-conjugating enzyme E2B	3421	3	1	2	0	2	0	2	0	2	-0.56	-1.23	0.91	2005, 2007, 2009, 2011
TMEM170B	ENST00000379426.1	transmembrane protein 170B	489	2	1	0	1	0	0	0	0	1	-0.25	-0.52	0.9	2009, 2011
INHBA	ENST00000242208.4	inhibin, beta A	1260	2	0	1	1	0	0	0	0	1	-0.25	-0.26	0.9
UBE2W	ENST00000517608.1	ubiquitin-conjugating enzyme E2W (putative)	102	1	0	1	0	1	0	0	1	1	-0.48	-0.48	0.9	2007, 2009, 2011
SLAIN1	ENST00000418532.1	SLAIN motif family, member 1	842	1	0	0	1	1	0	0	1	0	-0.46	-0.46	0.9	2007
RGS17	ENST00000367225.2	regulator of G-protein signaling 17	11	2	0	2	0	2	0	2	0	3	-0.28	-0.52	0.9
ST8SIA2	ENST00000268164.3	ST8 alpha-N-acetyl-neuraminide alpha-2,8-sialyltransferase 2	9	1	0	1	0	1	0	0	1	1	-0.4	-0.4	0.9	2007, 2009, 2011
CADM2	ENST00000383699.3	cell adhesion molecule 2	5	3	1	2	0	1	0	0	1	1	-0.34	-0.34	0.89	2007, 2009, 2011
KMT2A	ENST00000534358.1	lysine (K)-specific methyltransferase 2A	1092	2	1	1	0	0	0	0	0	1	-0.34	-0.34	0.89	2005, 2007, 2009, 2011
MAP3K2	ENST00000409947.1	mitogen-activated protein kinase kinase kinase 2	187	2	0	2	0	1	0	1	0	2	-0.48	-0.53	0.89	2009, 2011
ZNF367	ENST00000375256.4	zinc finger protein 367	325	3	1	2	0	0	0	0	0	2	-0.65	-0.65	0.89	2011
DYRK2	ENST00000344096.3	dual-specificity tyrosine-(Y)-phosphorylation regulated kinase 2	1091	2	1	0	1	0	0	0	0	0	-0.41	-0.45	0.89	2007
TET3	ENST00000409262.3	tet methylcytosine dioxygenase 3	1437	2	0	2	0	0	0	0	0	0	-0.21	-0.21	0.88	2009, 2011
POLQ	ENST00000264233.5	polymerase (DNA directed), theta	51	2	0	1	1	0	0	0	0	0	-0.34	-0.34	0.88	2005, 2007, 2009, 2011
MBD2	ENST00000256429.3	methyl-CpG binding domain protein 2	823	2	1	1	0	1	1	0	0	1	-0.54	-0.82	0.88	2009, 2011
LATS2	ENST00000382592.4	large tumor suppressor kinase 2	464	2	2	0	0	0	0	0	0	0	-0.7	-0.7	0.87	2005, 2007, 2009, 2011
PRDM16	ENST00000511072.1	PR domain containing 16	64	2	1	0	1	1	0	1	0	0	-0.09	-0.21	0.87	2009, 2011
ATXN1	ENST00000244769.4	ataxin 1	106	2	0	2	0	0	0	0	0	3	-0.09	-0.12	0.87	2005, 2007, 2009, 2011
PPARGC1B	ENST00000309241.5	peroxisome proliferator-activated receptor gamma, coactivator 1 beta	12	2	0	2	0	0	0	0	0	0	-0.15	-0.19	0.87	2011
MTMR4	ENST00000579925.1	myotubularin related protein 4	150	1	0	0	1	1	0	0	1	1	-0.22	-0.24	0.86	2005, 2007
GATAD2B	ENST00000368655.4	GATA zinc finger domain containing 2B	48	1	1	0	0	1	0	0	1	1	-0.16	-0.31	0.85	2011
ELAVL2	ENST00000380110.4	ELAV like neuron-specific RNA binding protein 2	78	2	1	1	0	0	0	0	0	0	-0.42	-0.46	0.85	2007, 2009, 2011
RUNX2	ENST00000371432.3	runt-related transcription factor 2	105	2	1	1	0	0	0	0	0	1	-0.3	-0.3	0.85	2009, 2011
HDAC4	ENST00000345617.3	histone deacetylase 4	48	2	0	2	0	0	0	0	0	0	-0.14	-0.27	0.84	2007, 2009, 2011
FZD3	ENST00000240093.3	frizzled family receptor 3	192	1	0	1	0	2	0	1	1	2	-0.23	-0.28	0.84	2011
CDCA7	ENST00000306721.3	cell division cycle associated 7	182	2	0	2	0	0	0	0	0	0	-0.38	-0.57	0.84	2005, 2007, 2009, 2011
FRMD4A	ENST00000358621.4	FERM domain containing 4A	192	2	0	2	0	2	0	2	0	0	-0.19	-0.26	0.83	2005, 2007, 2009, 2011
TNRC18	ENST00000399537.4	trinucleotide repeat containing 18	5	1	1	0	0	1	0	1	0	1	-0.19	-0.19	0.83	2009, 2011
RSBN1L	ENST00000334955.8	round spermatid basic protein 1-like	640	1	1	0	0	1	1	0	0	0	-0.34	-0.38	0.83	2005, 2007, 2009, 2011
BTG1	ENST00000256015.3	B-cell translocation gene 1, anti-proliferative	1677	1	1	0	0	0	0	0	0	0	-0.57	-0.57	0.83	2005, 2007, 2009, 2011
GLIS3	ENST00000324333.10	GLIS family zinc finger 3	47	2	0	2	0	1	0	1	0	2	-0.43	-0.43	0.83	2007, 2009, 2011
ZNRF3	ENST00000544604.2	zinc and ring finger 3	179	1	1	0	0	0	0	0	0	0	-0.21	-0.27	0.83	2009, 2011
FAM168B	ENST00000409185.1	family with sequence similarity 168, member B	122	1	1	0	0	0	0	0	0	2	-0.07	-0.19	0.82	2007, 2009, 2011
RPS6KA3	ENST00000379565.3	ribosomal protein S6 kinase, 90kDa, polypeptide 3	769	1	1	0	0	0	0	0	0	2	-0.43	-0.43	0.82	2005, 2007, 2009, 2011
A1CF	ENST00000374001.2	APOBEC1 complementation factor	80	1	1	0	0	0	0	0	0	1	-0.05	-0.27	0.82	2011
ANKRD13C	ENST00000370944.4	ankyrin repeat domain 13C	369	1	0	1	0	1	0	0	1	1	-0.2	-0.55	0.82	2007, 2009, 2011
DDHD1	ENST00000323669.5	DDHD domain containing 1	103	2	0	2	0	1	0	1	0	0	-0.43	-0.56	0.81	2007, 2011
NUFIP2	ENST00000225388.4	nuclear fragile X mental retardation protein interacting protein 2	440	1	1	0	0	0	0	0	0	1	-0.02	-0.12	0.81	2007, 2009, 2011
FNDC3A	ENST00000492622.2	fibronectin type III domain containing 3A	122	2	0	2	0	0	0	0	0	1	-0.19	-0.31	0.81	2005, 2007, 2009, 2011
SETBP1	ENST00000282030.5	SET binding protein 1	77	1	1	0	0	0	0	0	0	0	-0.13	-0.18	0.81	2011
POU2F1	ENST00000367866.2	POU class 2 homeobox 1	83	2	0	2	0	4	0	2	2	2	-0.1	-0.1	0.81	2011
EIF5B	ENST00000289371.6	eukaryotic translation initiation factor 5B	188	1	1	0	0	0	0	0	0	2	-0.02	-0.31	0.81
PTPRD	ENST00000381196.4	protein tyrosine phosphatase, receptor type, D	101	2	0	2	0	0	0	0	0	2	-0.1	-0.2	0.81	2007, 2009, 2011
MTUS1	ENST00000381869.3	microtubule associated tumor suppressor 1	215	1	1	0	0	0	0	0	0	0	-0.22	-0.22	0.81	2005, 2007, 2009, 2011
HIC2	ENST00000407464.2	hypermethylated in cancer 2	28	1	1	0	0	0	0	0	0	1	-0.01	-0.03	0.8	2005, 2007, 2009, 2011
ROCK2	ENST00000315872.6	Rho-associated, coiled-coil containing protein kinase 2	142	1	0	1	0	2	0	1	1	1	-0.12	-0.27	0.8
ARHGEF17	ENST00000263674.3	Rho guanine nucleotide exchange factor (GEF) 17	729	1	1	0	0	0	0	0	0	0	-0.23	-0.23	0.8	2005, 2007, 2009, 2011
RDX	ENST00000343115.4	radixin	44	1	1	0	0	0	0	0	0	0	-0.25	-0.25	0.8	2009, 2011
PLCL1	ENST00000428675.1	phospholipase C-like 1	31	1	1	0	0	0	0	0	0	1	-0.29	-0.29	0.79	2009, 2011
CUX2	ENST00000261726.6	cut-like homeobox 2	15	1	1	0	0	1	0	0	1	0	-0.13	-0.27	0.79	2009, 2011
NCOA7	ENST00000392477.2	nuclear receptor coactivator 7	2967	1	1	0	0	1	0	1	0	0	-0.26	-0.26	0.79	2005, 2007, 2009, 2011
LHX6	ENST00000373755.2	LIM homeobox 6	196	1	0	1	0	1	0	0	1	0	-0.43	-0.43	0.78	2005, 2007, 2009, 2011
LIN52	ENST00000555028.1	lin-52 homolog (C. elegans)	116	1	1	0	0	1	0	1	0	1	-0.49	-0.49	0.78
ITGB8	ENST00000222573.4	integrin, beta 8	17	1	0	1	0	2	0	2	0	1	-0.24	-0.25	0.78	2003, 2007, 2009, 2011
SLITRK3	ENST00000475390.1	SLIT and NTRK-like family, member 3	5	1	0	1	0	1	0	0	1	1	-0.28	-0.29	0.78	2005, 2007, 2009, 2011
SAMD12	ENST00000409003.4	sterile alpha motif domain containing 12	57	1	0	1	0	1	0	1	0	1	-0.39	-0.39	0.78	2011
NFYA	ENST00000341376.6	nuclear transcription factor Y, alpha	177	1	1	0	0	1	0	0	1	1	-0.39	-0.48	0.78	2005, 2007, 2009, 2011
NR2C2	ENST00000425241.1	nuclear receptor subfamily 2, group C, member 2	227	1	0	1	0	2	1	1	0	2	-0.39	-0.63	0.78	2003, 2007, 2009, 2011
LEFTY2	ENST00000420304.2	left-right determination factor 2	5	1	1	0	0	0	0	0	0	0	-0.45	-0.45	0.78	2007, 2009, 2011
PHLPP2	ENST00000568954.1	PH domain and leucine rich repeat protein phosphatase 2	172	1	0	1	0	1	0	1	0	1	-0.19	-0.19	0.78	2007, 2009, 2011
SYNC	ENST00000409190.3	syncoilin, intermediate filament protein	353	1	1	0	0	0	0	0	0	0	-0.01	-0.42	0.77	2005, 2007, 2009, 2011
NOL7	ENST00000451315.2	nucleolar protein 7, 27kDa	1168	1	1	0	0	0	0	0	0	0	-0.03	-0.62	0.77
MTMR3	ENST00000333027.3	myotubularin related protein 3	123	1	0	1	0	1	0	1	0	2	-0.21	-0.24	0.77	2005, 2007, 2009, 2011
C7orf55-LUC7L2	ENST00000354926.4	C7orf55-LUC7L2 readthrough	419	1	0	1	0	1	0	1	0	0	-0.28	-0.33	0.77	2005, 2007, 2009, 2011
LUC7L2	ENST00000541515.3	LUC7-like 2 (S. cerevisiae)	419	1	0	1	0	1	0	1	0	0	-0.27	-0.31	0.77
CCND2	ENST00000261254.3	cyclin D2	66	1	0	1	0	1	0	0	1	0	-0.23	-0.28	0.77	2005, 2007, 2009, 2011
KIF26B	ENST00000366518.4	kinesin family member 26B	25	1	0	1	0	1	0	1	0	1	-0.14	-0.14	0.77	2007, 2009, 2011
SLC22A23	ENST00000436008.2	solute carrier family 22, member 23	353	1	0	1	0	1	0	1	0	0	-0.23	-0.25	0.77	2007, 2011
CFL2	ENST00000341223.3	cofilin 2 (muscle)	902	1	0	1	0	1	0	1	0	2	-0.49	-0.64	0.77	2011
DUSP2	ENST00000288943.4	dual specificity phosphatase 2	41	1	0	1	0	1	0	1	0	2	-0.4	-0.46	0.77	2007, 2009, 2011
DERL2	ENST00000572834.1	derlin 2	261	1	0	1	0	0	0	0	0	0	-0.4	-0.4	0.77	2007, 2009, 2011
PRR16	ENST00000407149.2	proline rich 16	394	1	0	1	0	0	0	0	0	0	-0.37	-0.37	0.77	2007, 2009, 2011
RRAGD	ENST00000369415.4	Ras-related GTP binding D	644	1	0	1	0	3	0	2	1	1	-0.36	-0.42	0.77	2005, 2007, 2009, 2011
PFKP	ENST00000381125.4	phosphofructokinase, platelet	1364	1	0	1	0	0	0	0	0	0	-0.36	-0.36	0.77	2009, 2011
RGMA	ENST00000557420.1	RGM domain family, member A	145	1	0	1	0	0	0	0	0	0	-0.36	-0.37	0.77	2007, 2009, 2011
RGMB	ENST00000308234.7	RGM domain family, member B	6087	1	0	1	0	0	0	0	0	0	-0.35	-0.36	0.77	2009, 2011
KCNB1	ENST00000371741.4	potassium voltage-gated channel, Shab-related subfamily, member 1	5	1	0	1	0	0	0	0	0	1	-0.35	-0.35	0.77
PRRG1	ENST00000378628.4	proline rich Gla (G-carboxyglutamic acid) 1	1122	1	0	1	0	0	0	0	0	2	-0.35	-0.35	0.77	2007, 2009, 2011
VLDLR	ENST00000382100.3	very low density lipoprotein receptor	977	1	0	1	0	2	1	1	0	1	-0.34	-0.4	0.77	2005, 2007, 2009, 2011
BRMS1L	ENST00000216807.7	breast cancer metastasis-suppressor 1-like	230	1	0	1	0	3	0	3	0	3	-0.33	-0.39	0.77	2007, 2011
BAMBI	ENST00000375533.3	BMP and activin membrane-bound inhibitor	515	1	0	1	0	1	0	1	0	0	-0.33	-0.35	0.77	2007, 2009, 2011
ZBTB47	ENST00000457842.3	zinc finger and BTB domain containing 47	81	1	0	1	0	0	0	0	0	0	-0.32	-0.36	0.77	2007, 2009, 2011
SIK1	ENST00000270162.6	salt-inducible kinase 1	2163	1	0	1	0	0	0	0	0	0	-0.3	-0.3	0.77	2007, 2009, 2011
C11orf30	ENST00000529032.1	chromosome 11 open reading frame 30	230	1	0	1	0	0	0	0	0	1	-0.3	-0.3	0.77	2005, 2007, 2009, 2011
IQSEC1	ENST00000273221.4	IQ motif and Sec7 domain 1	415	1	0	1	0	0	0	0	0	0	-0.29	-0.29	0.77	2009, 2011
UNKL	ENST00000389221.4	unkempt homolog (Drosophila)-like	308	1	0	1	0	1	0	1	0	1	-0.29	-0.31	0.77	2009, 2011
GPR137C	ENST00000321662.6	G protein-coupled receptor 137C	110	1	0	1	0	0	0	0	0	3	-0.29	-0.31	0.77	2009, 2011
SSX2IP	ENST00000342203.3	synovial sarcoma, X breakpoint 2 interacting protein	197	1	0	1	0	0	0	0	0	0	-0.28	-0.36	0.77	2005, 2007, 2009, 2011
ERI1	ENST00000250263.7	exoribonuclease 1	120	1	0	1	0	0	0	0	0	0	-0.27	-0.27	0.77	2009, 2011
IPO7	ENST00000379719.3	importin 7	1331	1	0	1	0	0	0	0	0	0	-0.27	-0.27	0.77	2011
TRIP11	ENST00000267622.4	thyroid hormone receptor interactor 11	13	1	0	1	0	0	0	0	0	0	-0.27	-0.27	0.77	2007, 2009, 2011
SMAD2	ENST00000262160.6	SMAD family member 2	1196	1	0	1	0	0	0	0	0	0	-0.27	-0.27	0.77	2005, 2007, 2009, 2011
SS18L1	ENST00000331758.3	synovial sarcoma translocation gene on chromosome 18-like 1	274	1	0	1	0	1	0	1	0	0	-0.26	-0.32	0.77	2005, 2007, 2009, 2011
APP	ENST00000346798.3	amyloid beta (A4) precursor protein	4570	1	0	1	0	0	0	0	0	0	-0.26	-0.27	0.77	2005, 2007, 2009, 2011
KLF3	ENST00000261438.5	Kruppel-like factor 3 (basic)	515	1	0	1	0	0	0	0	0	1	-0.26	-0.34	0.77	2009, 2011
RSRC2	ENST00000331738.7	arginine/serine-rich coiled-coil 2	320	1	0	1	0	0	0	0	0	0	-0.25	-0.38	0.77	2007, 2011
ZC3H12C	ENST00000278590.3	zinc finger CCCH-type containing 12C	150	1	0	1	0	1	0	1	0	1	-0.24	-0.25	0.77	2009, 2011
DENND5B	ENST00000389082.5	DENN/MADD domain containing 5B	832	1	0	1	0	1	0	1	0	0	-0.24	-0.26	0.77	2009, 2011
OSTM1	ENST00000193322.3	osteopetrosis associated transmembrane protein 1	63	1	0	1	0	1	0	1	0	0	-0.23	-0.34	0.77	2009, 2011
GINM1	ENST00000367419.5	glycoprotein integral membrane 1	428	1	0	1	0	1	0	1	0	0	-0.22	-0.42	0.77
MARCH8	ENST00000453424.2	membrane-associated ring finger (C3HC4) 8, E3 ubiquitin protein ligase	48	1	0	1	0	0	0	0	0	1	-0.21	-0.21	0.77	2007, 2009, 2011
TNKS2	ENST00000371627.4	tankyrase, TRF1-interacting ankyrin-related ADP-ribose polymerase 2	205	1	0	1	0	0	0	0	0	0	-0.21	-0.21	0.77	2007, 2009, 2011
KPNA2	ENST00000330459.3	karyopherin alpha 2 (RAG cohort 1, importin alpha 1)	254	1	0	1	0	0	0	0	0	0	-0.2	-0.33	0.77	2005, 2007, 2009, 2011
OSBPL5	ENST00000478260.1	oxysterol binding protein-like 5	215	1	0	1	0	0	0	0	0	0	-0.2	-0.2	0.77	2007, 2009, 2011
WEE1	ENST00000299613.6	WEE1 homolog (S. pombe)	331	1	0	1	0	2	0	2	0	1	-0.18	-0.29	0.77	2005, 2007, 2009, 2011
ATP2B2	ENST00000352432.4	ATPase, Ca++ transporting, plasma membrane 2	170	1	0	1	0	0	0	0	0	1	-0.18	-0.18	0.77	2005, 2007, 2009, 2011
C10orf12	ENST00000286067.2	chromosome 10 open reading frame 12	49	1	0	1	0	0	0	0	0	0	-0.18	-0.19	0.77	2005, 2007, 2011
INO80	ENST00000361937.3	INO80 complex subunit	279	1	0	1	0	1	0	1	0	0	-0.17	-0.19	0.77	2007, 2009, 2011
CDK19	ENST00000368911.3	cyclin-dependent kinase 19	51	1	0	1	0	0	0	0	0	0	-0.16	-0.19	0.77	2005, 2007, 2009, 2011
PLEKHA3	ENST00000234453.5	pleckstrin homology domain containing, family A (phosphoinositide binding specific) member 3	767	1	0	1	0	0	0	0	0	3	-0.15	-0.27	0.77	2005, 2007, 2011
ABCA1	ENST00000374736.3	ATP-binding cassette, sub-family A (ABC1), member 1	184	1	0	1	0	0	0	0	0	0	-0.13	-0.14	0.77	2007, 2009, 2011
ARHGEF18	ENST00000319670.9	Rho/Rac guanine nucleotide exchange factor (GEF) 18	2596	1	0	1	0	0	0	0	0	0	-0.13	-0.13	0.77	2007, 2009, 2011
DCUN1D1	ENST00000292782.4	DCN1, defective in cullin neddylation 1, domain containing 1	267	1	0	1	0	1	0	1	0	0	-0.1	-0.29	0.77	2007, 2009, 2011
ST3GAL1	ENST00000319914.5	ST3 beta-galactoside alpha-2,3-sialyltransferase 1	59	1	0	1	0	1	0	0	1	0	-0.08	-0.24	0.77	2011
MFN1	ENST00000471841.1	mitofusin 1	502	1	0	1	0	1	0	1	0	0	-0.01	-0.28	0.77
ATG7	ENST00000354449.3	autophagy related 7	1467	1	0	1	0	0	0	0	0	1	0	-0.17	0.77	2011
ZBTB20	ENST00000462705.1	zinc finger and BTB domain containing 20	5	1	0	1	0	0	0	0	0	2	0	-0.24	0.77
RBMS2	ENST00000262031.5	RNA binding motif, single stranded interacting protein 2	451	1	0	1	0	0	0	0	0	2	0	-0.24	0.77	2011
FEM1C	ENST00000274457.3	fem-1 homolog c (C. elegans)	222	1	0	1	0	0	0	0	0	0	-0.29	-0.31	0.77	2007, 2009, 2011
FOXL2	ENST00000330315.3	forkhead box L2	20	1	0	1	0	0	0	0	0	0	-0.27	-0.27	0.77	2005, 2007, 2009, 2011
LEF1	ENST00000265165.1	lymphoid enhancer-binding factor 1	104	1	0	1	0	0	0	0	0	1	-0.25	-0.26	0.77	2005, 2007, 2009, 2011
TET1	ENST00000373644.4	tet methylcytosine dioxygenase 1	5	1	0	1	0	0	0	0	0	0	-0.22	-0.22	0.77	2005, 2007, 2009, 2011
RAB11FIP1	ENST00000287263.4	RAB11 family interacting protein 1 (class I)	106	1	0	1	0	2	0	2	0	1	-0.15	-0.17	0.77	2007, 2009, 2011
DLGAP2	ENST00000421627.2	discs, large (Drosophila) homolog-associated protein 2	5	1	0	1	0	1	1	0	0	2	-0.13	-0.13	0.77	2009, 2011
RAB11FIP5	ENST00000258098.6	RAB11 family interacting protein 5 (class I)	81	1	0	1	0	0	0	0	0	1	-0.09	-0.36	0.77	2009, 2011
CROT	ENST00000331536.3	carnitine O-octanoyltransferase	46	2	1	1	0	2	1	1	0	0	-1.19	-1.19	0.77	2009, 2011
GUCY1A3	ENST00000296518.7	guanylate cyclase 1, soluble, alpha 3	42	1	0	1	0	1	1	0	0	3	-0.57	-0.58	0.77	2009, 2011
TIMP3	ENST00000266085.6	TIMP metallopeptidase inhibitor 3	7421	1	0	1	0	0	0	0	0	0	-0.32	-0.32	0.77	2009, 2011
RAPGEFL1	ENST00000264644.6	Rap guanine nucleotide exchange factor (GEF)-like 1	20	1	0	1	0	0	0	0	0	0	-0.22	-0.22	0.77	2007, 2009, 2011
SNX8	ENST00000222990.3	sorting nexin 8	303	1	0	1	0	0	0	0	0	2	-0.18	-0.2	0.77	2011
ULK1	ENST00000321867.4	unc-51 like autophagy activating kinase 1	3083	1	0	1	0	0	0	0	0	0	-0.18	-0.18	0.77	2007, 2009, 2011
ISM2	ENST00000493585.1	isthmin 2	7	1	0	1	0	0	0	0	0	2	-0.11	-0.43	0.77	2009, 2011
TAL1	ENST00000371884.2	T-cell acute lymphocytic leukemia 1	5	1	0	1	0	0	0	0	0	0	-0.1	-0.1	0.77	2005, 2007, 2009, 2011
FGD5	ENST00000285046.5	FYVE, RhoGEF and PH domain containing 5	9	1	0	1	0	0	0	0	0	1	-0.34	-0.34	0.77	2007, 2009, 2011
POLR3G	ENST00000504930.1	polymerase (RNA) III (DNA directed) polypeptide G (32kD)	67	1	0	1	0	0	0	0	0	0	-0.3	-0.3	0.77	2009, 2011
UNK	ENST00000293218.3	unkempt homolog (Drosophila)	124	1	0	1	0	0	0	0	0	0	-0.29	-0.29	0.77	2007, 2009, 2011
USP24	ENST00000294383.6	ubiquitin specific peptidase 24	306	1	0	1	0	1	1	0	0	0	-0.27	-0.38	0.77	2009, 2011
SOCS5	ENST00000306503.5	suppressor of cytokine signaling 5	72	1	0	1	0	1	0	1	0	0	-0.2	-0.22	0.77
PRMT6	ENST00000370078.1	protein arginine methyltransferase 6	270	1	0	1	0	2	0	2	0	0	-0.29	-0.33	0.77	2009, 2011
CHAF1A	ENST00000301280.5	chromatin assembly factor 1, subunit A (p150)	647	1	0	1	0	0	0	0	0	0	-0.29	-0.29	0.77	2009, 2011
REST	ENST00000309042.7	RE1-silencing transcription factor	31	1	0	1	0	0	0	0	0	1	-0.25	-0.29	0.77	2011
KLHL18	ENST00000232766.5	kelch-like family member 18	74	1	0	1	0	0	0	0	0	2	-0.12	-0.12	0.77	2005, 2007, 2009, 2011
EZH1	ENST00000428826.2	enhancer of zeste homolog 1 (Drosophila)	70	1	0	1	0	1	1	0	0	1	-0.32	-0.32	0.77	2009, 2011
HLF	ENST00000226067.5	hepatic leukemia factor	15	1	0	1	0	0	0	0	0	0	-0.26	-0.26	0.77	2007, 2009, 2011
AEBP2	ENST00000266508.9	AE binding protein 2	1228	1	0	1	0	0	0	0	0	0	-0.24	-0.25	0.77	2005, 2007, 2009, 2011
PTPN21	ENST00000328736.3	protein tyrosine phosphatase, non-receptor type 21	104	1	0	1	0	0	0	0	0	0	-0.17	-0.2	0.77	2009, 2011
TNRC6C	ENST00000335749.4	trinucleotide repeat containing 6C	248	1	0	1	0	1	0	1	0	2	-0.1	-0.14	0.77	2011
TRPV6	ENST00000359396.3	transient receptor potential cation channel, subfamily V, member 6	5	1	0	1	0	0	0	0	0	0	-0.3	-0.3	0.77	2007, 2009, 2011
SKOR1	ENST00000341418.5	SKI family transcriptional corepressor 1	22	1	0	1	0	0	0	0	0	0	-0.22	-0.27	0.77
PCGF5	ENST00000336126.5	polycomb group ring finger 5	176	1	0	1	0	3	1	2	0	0	-0.07	-0.42	0.77	2009, 2011
TMEM100	ENST00000424486.2	transmembrane protein 100	86	1	0	1	0	0	0	0	0	0	-0.45	-0.45	0.77	2009, 2011
PKD2	ENST00000237596.2	polycystic kidney disease 2 (autosomal dominant)	915	1	0	1	0	1	0	1	0	1	-0.31	-0.31	0.77	2009, 2011
ACSBG1	ENST00000258873.4	acyl-CoA synthetase bubblegum family member 1	5	1	0	1	0	0	0	0	0	0	-0.21	-0.21	0.77
PRDM4	ENST00000228437.5	PR domain containing 4	44	1	1	0	0	0	0	0	0	0	-0.47	-0.51	0.77	2005, 2007, 2009, 2011
METAP1	ENST00000296411.6	methionyl aminopeptidase 1	887	1	0	1	0	1	0	1	0	0	-0.26	-0.38	0.77	2009, 2011
MKNK2	ENST00000591601.1	MAP kinase interacting serine/threonine kinase 2	215	1	0	1	0	0	0	0	0	0	-0.35	-0.35	0.77	2011
SRCIN1	ENST00000264659.7	SRC kinase signaling inhibitor 1	5	1	0	1	0	0	0	0	0	0	-0.19	-0.19	0.77	2011
TP53INP1	ENST00000448464.2	tumor protein p53 inducible nuclear protein 1	39	1	0	1	0	0	0	0	0	2	-0.09	-0.24	0.77	2005, 2007, 2009, 2011
RUNX1	ENST00000344691.4	runt-related transcription factor 1	182	1	0	1	0	0	0	0	0	0	-0.05	-0.16	0.77	2011
FRMD4B	ENST00000398540.3	FERM domain containing 4B	12	1	0	1	0	1	0	1	0	0	-0.25	-0.27	0.77	2011
SYAP1	ENST00000380155.3	synapse associated protein 1	2689	1	0	1	0	4	0	3	1	1	-0.19	-0.35	0.77	2011
TNS1	ENST00000171887.4	tensin 1	591	1	0	1	0	0	0	0	0	1	-0.17	-0.17	0.77	2009, 2011
IL1RAPL1	ENST00000378993.1	interleukin 1 receptor accessory protein-like 1	5	1	0	1	0	0	0	0	0	0	0	-0.1	0.77
CAMK2N1	ENST00000375078.3	calcium/calmodulin-dependent protein kinase II inhibitor 1	6631	1	0	1	0	1	0	0	1	3	-0.5	-0.58	0.77	2007, 2009
REEP3	ENST00000373758.4	receptor accessory protein 3	1095	1	0	1	0	1	1	0	0	1	-0.44	-0.55	0.77	2007, 2009, 2011
TP73	ENST00000378280.1	tumor protein p73	831	1	0	1	0	0	0	0	0	1	-0.23	-0.26	0.77	2011
SNX9	ENST00000392185.3	sorting nexin 9	210	1	0	1	0	1	0	1	0	1	-0.2	-0.38	0.77	2009, 2011
ZBTB43	ENST00000449886.1	zinc finger and BTB domain containing 43	396	1	0	1	0	1	0	1	0	1	-0.32	-0.32	0.77	2011
TRIM8	ENST00000302424.7	tripartite motif containing 8	525	1	0	1	0	0	0	0	0	0	-0.23	-0.25	0.77	2009, 2011
FSD1L	ENST00000374710.3	fibronectin type III and SPRY domain containing 1-like	16	1	0	1	0	0	0	0	0	1	-0.24	-0.29	0.77
ORMDL3	ENST00000304046.2	ORM1-like 3 (S. cerevisiae)	82	1	0	1	0	0	0	0	0	0	-0.29	-0.29	0.77	2007, 2009, 2011
CLOCK	ENST00000309964.4	clock circadian regulator	86	1	0	1	0	0	0	0	0	4	-0.52	-0.53	0.77
ANKRD50	ENST00000504087.1	ankyrin repeat domain 50	152	1	0	1	0	0	0	0	0	1	-0.39	-0.42	0.77	2009, 2011
PGBD5	ENST00000391860.1	piggyBac transposable element derived 5	20	1	0	1	0	2	1	1	0	1	-0.34	-0.43	0.77	2005, 2007, 2009
GMCL1	ENST00000282570.3	germ cell-less, spermatogenesis associated 1	360	1	0	1	0	1	0	1	0	0	-0.39	-0.39	0.77
DNAJA2	ENST00000317089.5	DnaJ (Hsp40) homolog, subfamily A, member 2	1487	1	0	1	0	0	0	0	0	0	-0.32	-0.32	0.77	2005, 2007, 2009, 2011
ITPRIPL2	ENST00000381440.3	inositol 1,4,5-trisphosphate receptor interacting protein-like 2	893	1	0	1	0	1	0	1	0	1	-0.32	-0.33	0.77	2009, 2011
PDK3	ENST00000441463.2	pyruvate dehydrogenase kinase, isozyme 3	659	2	1	1	0	2	0	2	0	0	-0.18	-0.34	0.77	2011
KIAA1522	ENST00000401073.2	KIAA1522	13	1	0	1	0	1	0	1	0	1	-0.28	-0.28	0.77	2007, 2009, 2011
FAM134C	ENST00000309428.5	family with sequence similarity 134, member C	397	1	0	1	0	0	0	0	0	0	-0.25	-0.25	0.77	2007, 2009, 2011
VSX1	ENST00000376709.4	visual system homeobox 1	5	1	0	1	0	0	0	0	0	1	-0.34	-0.34	0.77	2007, 2009, 2011
CRK	ENST00000398970.5	v-crk avian sarcoma virus CT10 oncogene homolog	1841	1	0	1	0	2	0	1	1	0	-0.25	-0.25	0.77	2007, 2009, 2011
ZNFX1	ENST00000371752.1	zinc finger, NFX1-type containing 1	41	1	0	1	0	1	0	1	0	2	-0.21	-0.21	0.77	2007, 2009, 2011
GPC6	ENST00000377047.4	glypican 6	410	1	0	1	0	0	0	0	0	1	-0.17	-0.18	0.77	2011
DYNC1LI2	ENST00000258198.2	dynein, cytoplasmic 1, light intermediate chain 2	137	1	0	1	0	1	0	1	0	2	-0.22	-0.32	0.77
PANK3	ENST00000239231.6	pantothenate kinase 3	522	1	0	1	0	1	0	1	0	2	-0.05	-0.16	0.77
YPEL2	ENST00000312655.4	yippee-like 2 (Drosophila)	62	1	0	1	0	1	0	1	0	0	-0.28	-0.28	0.77	2007, 2009, 2011
UNC80	ENST00000439458.1	unc-80 homolog (C. elegans)	5	1	0	1	0	0	0	0	0	0	-0.24	-0.24	0.77	2011
KIF3B	ENST00000375712.3	kinesin family member 3B	182	1	0	1	0	1	0	1	0	1	-0.2	-0.2	0.77	2005, 2007, 2009, 2011
EGLN1	ENST00000366641.3	egl-9 family hypoxia-inducible factor 1	505	1	0	1	0	1	0	1	0	1	-0.28	-0.3	0.77	2011
TP53INP2	ENST00000374810.3	tumor protein p53 inducible nuclear protein 2	12	1	0	1	0	0	0	0	0	1	-0.16	-0.16	0.77	2005, 2007, 2009, 2011
RASSF2	ENST00000379400.3	Ras association (RalGDS/AF-6) domain family member 2	88	1	0	1	0	0	0	0	0	2	-0.39	-0.4	0.77	2005, 2007, 2009, 2011
KLHL28	ENST00000396128.4	kelch-like family member 28	9	1	0	1	0	2	0	2	0	1	-0.16	-0.32	0.77	2007, 2009, 2011
TRIM36	ENST00000282369.3	tripartite motif containing 36	85	1	0	1	0	0	0	0	0	0	-0.01	-0.27	0.77	2007, 2009, 2011
MIXL1	ENST00000366810.5	Mix paired-like homeobox	16	1	0	1	0	1	0	1	0	1	-0.4	-0.4	0.77
SLC40A1	ENST00000261024.2	solute carrier family 40 (iron-regulated transporter), member 1	25	1	0	1	0	1	0	1	0	1	-0.07	-0.39	0.77	2009, 2011
C10orf11	ENST00000496424.2	chromosome 10 open reading frame 11	5	1	0	1	0	0	0	0	0	0	-0.39	-0.39	0.77
FRK	ENST00000606080.1	fyn-related kinase	37	1	0	1	0	0	0	0	0	0	-0.1	-0.22	0.77
ARL4C	ENST00000390645.2	ADP-ribosylation factor-like 4C	84	1	0	1	0	1	0	1	0	1	-0.29	-0.32	0.77	2009, 2011
MXI1	ENST00000332674.5	MAX interactor 1, dimerization protein	278	1	0	1	0	1	0	1	0	1	-0.25	-0.28	0.77
C2orf69	ENST00000319974.5	chromosome 2 open reading frame 69	82	1	0	1	0	0	0	0	0	0	-0.34	-0.34	0.77	2009, 2011
KIRREL	ENST00000368172.1	kin of IRRE like (Drosophila)	493	1	0	1	0	0	0	0	0	1	-0.17	-0.17	0.77
MCL1	ENST00000369026.2	myeloid cell leukemia sequence 1 (BCL2-related)	374	1	0	1	0	0	0	0	0	0	-0.02	-0.3	0.77	2007, 2009, 2011
OPCML	ENST00000331898.7	opioid binding protein/cell adhesion molecule-like	5	1	0	1	0	1	0	1	0	3	-0.27	-0.27	0.77	2005, 2007, 2009, 2011
FBXO41	ENST00000295133.5	F-box protein 41	175	1	0	1	0	3	0	2	1	0	-0.11	-0.13	0.77	2007, 2009, 2011
UBE2J1	ENST00000435041.2	ubiquitin-conjugating enzyme E2, J1	1318	1	0	1	0	0	0	0	0	0	-0.01	-0.27	0.77	2007, 2009, 2011
RPS6KA2	ENST00000265678.4	ribosomal protein S6 kinase, 90kDa, polypeptide 2	1043	1	0	1	0	0	0	0	0	2	-0.09	-0.12	0.77	2009, 2011
FLT1	ENST00000282397.4	fms-related tyrosine kinase 1	7	1	0	1	0	1	0	1	0	0	-0.23	-0.24	0.77	2007
POU6F1	ENST00000389243.4	POU class 6 homeobox 1	135	1	0	1	0	0	0	0	0	0	-0.27	-0.27	0.77	2009, 2011
GRHL2	ENST00000251808.3	grainyhead-like 2 (Drosophila)	5	1	0	1	0	0	0	0	0	1	-0.18	-0.18	0.76	2007, 2009, 2011
NCOA3	ENST00000341724.6	nuclear receptor coactivator 3	282	1	0	1	0	0	0	0	0	1	-0.15	-0.2	0.76	2009, 2011
SLC16A6	ENST00000327268.4	solute carrier family 16, member 6	17	1	0	1	0	0	0	0	0	0	-0.29	-0.29	0.76	2011
SLC2A4	ENST00000317370.8	solute carrier family 2 (facilitated glucose transporter), member 4	233	1	0	1	0	0	0	0	0	0	-0.22	-0.22	0.76	2005, 2007, 2009, 2011
MEX3A	ENST00000532414.2	mex-3 RNA binding family member A	912	2	1	1	0	0	0	0	0	0	-0.18	-0.23	0.76	2009, 2011
LMO3	ENST00000354662.1	LIM domain only 3 (rhombotin-like 2)	7	1	0	1	0	0	0	0	0	0	-0.19	-0.29	0.76	2005, 2007, 2009, 2011
MED12L	ENST00000474524.1	mediator complex subunit 12-like	30	1	0	1	0	0	0	0	0	1	-0.25	-0.26	0.76	2007, 2009, 2011
APBB2	ENST00000295974.8	amyloid beta (A4) precursor protein-binding, family B, member 2	704	1	0	1	0	2	0	2	0	1	-0.16	-0.26	0.76	2009, 2011
ADAM9	ENST00000487273.2	ADAM metallopeptidase domain 9	6435	1	0	1	0	0	0	0	0	0	-0.28	-0.28	0.76	2009, 2011
AAK1	ENST00000409085.4	AP2 associated kinase 1	27	1	0	1	0	5	0	5	0	2	-0.13	-0.2	0.76	2009, 2011
TRHDE	ENST00000261180.4	thyrotropin-releasing hormone degrading enzyme	34	1	0	1	0	3	0	2	1	1	-0.2	-0.45	0.76	2009, 2011
PLAG1	ENST00000316981.3	pleiomorphic adenoma gene 1	58	1	0	1	0	2	0	1	1	2	-0.42	-0.48	0.76	2005, 2007, 2009, 2011
EPGN	ENST00000413830.1	epithelial mitogen	26	1	0	1	0	1	0	1	0	0	-0.1	-0.24	0.76
RIMKLA	ENST00000431473.3	ribosomal modification protein rimK-like family member A	100	1	0	1	0	4	0	3	1	3	-0.05	-0.22	0.76	2009, 2011
FGF19	ENST00000294312.3	fibroblast growth factor 19	19	1	0	1	0	0	0	0	0	1	-0.08	-0.2	0.76	2009
NR2C1	ENST00000333003.5	nuclear receptor subfamily 2, group C, member 1	55	1	0	1	0	1	0	1	0	0	-0.09	-0.3	0.76	2011
AGFG2	ENST00000262935.4	ArfGAP with FG repeats 2	3985	1	0	1	0	0	0	0	0	0	-0.3	-0.3	0.76	2007, 2009, 2011
CACUL1	ENST00000369151.3	CDK2-associated, cullin domain 1	213	1	0	1	0	2	0	2	0	2	-0.26	-0.28	0.76
CDC40	ENST00000368932.1	cell division cycle 40	741	2	0	2	0	0	0	0	0	0	-0.27	-0.27	0.76	2009, 2011
MFAP3L	ENST00000393704.3	microfibrillar-associated protein 3-like	69	1	0	1	0	1	0	0	1	1	-0.32	-0.32	0.76	2007, 2009, 2011
DHX40	ENST00000251241.4	DEAH (Asp-Glu-Ala-His) box polypeptide 40	538	1	0	1	0	2*	0	1	0	0	-0.19	-0.2	0.76	2007
TNFAIP1	ENST00000226225.2	tumor necrosis factor, alpha-induced protein 1 (endothelial)	1565	1	0	1	0	1	0	1	0	0	-0.38	-0.4	0.76	2005, 2007, 2009, 2011
LHX8	ENST00000294638.5	LIM homeobox 8	18	1	0	1	0	0	0	0	0	0	-0.32	-0.32	0.76	2005, 2007, 2009, 2011
SLC16A9	ENST00000395348.3	solute carrier family 16, member 9	7	1	0	1	0	0	0	0	0	0	-0.25	-0.25	0.76	2009, 2011
ASF1B	ENST00000263382.3	anti-silencing function 1B histone chaperone	300	1	0	1	0	0	0	0	0	0	-0.24	-0.48	0.76	2007, 2009, 2011
SLC9A2	ENST00000233969.2	solute carrier family 9, subfamily A (NHE2, cation proton antiporter 2), member 2	27	1	0	1	0	0	0	0	0	0	-0.14	-0.14	0.76	2009, 2011
RAD23B	ENST00000358015.3	RAD23 homolog B (S. cerevisiae)	1012	1	0	1	0	1	0	1	0	0	-0.23	-0.29	0.76	2005, 2007, 2009, 2011
ARHGAP31	ENST00000264245.4	Rho GTPase activating protein 31	32	1	0	1	0	1	0	0	1	1	-0.18	-0.35	0.76
FBXO11	ENST00000402508.1	F-box protein 11	359	1	0	1	0	0	0	0	0	0	-0.25	-0.26	0.76	2005, 2007, 2009, 2011
GNPTG	ENST00000204679.4	N-acetylglucosamine-1-phosphate transferase, gamma subunit	677	1	0	0	1	1	0	0	1	0	0	-0.33	0.75
OXR1	ENST00000312046.6	oxidation resistance 1	27	1	0	1	0	1	1	0	0	0	-0.46	-0.46	0.75	2007, 2009, 2011
JAZF1	ENST00000283928.5	JAZF zinc finger 1	869	1	0	1	0	0	0	0	0	0	-0.11	-0.3	0.75	2005, 2007, 2009, 2011
ARIH1	ENST00000379887.4	ariadne RBR E3 ubiquitin protein ligase 1	671	1	0	1	0	1	0	1	0	1	-0.05	-0.2	0.75
LAMA3	ENST00000313654.9	laminin, alpha 3	86	1	0	1	0	0	0	0	0	0	-0.31	-0.39	0.75	2009, 2011
ZKSCAN1	ENST00000324306.6	zinc finger with KRAB and SCAN domains 1	1314	1	0	1	0	6	2	4	0	0	-0.54	-0.55	0.75	2007, 2009, 2011
ZNF800	ENST00000393313.1	zinc finger protein 800	239	1	0	1	0	2	0	2	0	0	-0.45	-0.45	0.75	2007, 2009, 2011
APC	ENST00000457016.1	adenomatous polyposis coli	794	1	0	0	1	1	0	1	0	1	-0.04	-0.2	0.75	2011
SMARCC2	ENST00000394023.3	SWI/SNF related, matrix associated, actin dependent regulator of chromatin, subfamily c, member 2	298	1	1	0	0	0	0	0	0	0	-0.24	-0.32	0.75	2011
SP9	ENST00000394967.2	Sp9 transcription factor	79	1	0	1	0	0	0	0	0	1	-0.06	-0.27	0.75
YTHDF3	ENST00000539294.1	YTH domain family, member 3	444	1	0	1	0	1*	0	0	0	0	-0.21	-0.21	0.75	2005, 2007, 2009, 2011
VAPA	ENST00000400000.2	VAMP (vesicle-associated membrane protein)-associated protein A, 33kDa	2926	1	0	0	1	1	0	0	1	1	-0.04	-0.2	0.75	2009, 2011
LRP8	ENST00000306052.6	low density lipoprotein receptor-related protein 8, apolipoprotein e receptor	16	2	0	2	0	0	0	0	0	0	0	-0.2	0.75	2011
NOS1AP	ENST00000361897.5	nitric oxide synthase 1 (neuronal) adaptor protein	5	1	0	0	1	1	0	1	0	0	-0.23	-0.23	0.75
FAM175B	ENST00000298492.5	family with sequence similarity 175, member B	525	1	0	0	1	2	0	2	0	0	-0.18	-0.27	0.75	2005, 2007, 2009, 2011
ARHGAP29	ENST00000260526.6	Rho GTPase activating protein 29	451	1	0	0	1	1	0	1	0	1	-0.26	-0.29	0.75	2007, 2009, 2011
RORB	ENST00000376896.3	RAR-related orphan receptor B	5	1	0	0	1	0	0	0	0	1	-0.24	-0.24	0.75	2005, 2007, 2009, 2011
LMX1A	ENST00000342310.3	LIM homeobox transcription factor 1, alpha	5	1	0	0	1	0	0	0	0	0	-0.22	-0.22	0.75	2007, 2009, 2011
DKK1	ENST00000373970.3	dickkopf WNT signaling pathway inhibitor 1	2384	1	0	0	1	0	0	0	0	0	-0.22	-0.22	0.75	2005, 2007, 2009, 2011
TLX1	ENST00000467928.2	T-cell leukemia homeobox 1	47	1	0	0	1	0	0	0	0	0	-0.22	-0.24	0.75	2009, 2011
ARHGAP24	ENST00000395184.1	Rho GTPase activating protein 24	9	1	0	0	1	0	0	0	0	1	-0.22	-0.23	0.75	2005, 2007, 2009, 2011
FOXK2	ENST00000335255.5	forkhead box K2	450	1	0	0	1	1	0	1	0	0	-0.2	-0.26	0.75	2009, 2011
MYLK	ENST00000360772.3	myosin light chain kinase	2964	1	0	0	1	0	0	0	0	0	-0.17	-0.17	0.75	2005, 2007, 2009, 2011
RNF216	ENST00000425013.2	ring finger protein 216	649	1	0	0	1	1	0	1	0	0	-0.15	-0.21	0.75	2009, 2011
RASGEF1A	ENST00000374459.1	RasGEF domain family, member 1A	10	1	0	0	1	0	0	0	0	2	-0.15	-0.2	0.75	2009, 2011
SP3	ENST00000310015.6	Sp3 transcription factor	285	1	0	0	1	1	0	1	0	0	-0.15	-0.17	0.75	2005, 2007, 2011
ERBB4	ENST00000342788.4	v-erb-b2 avian erythroblastic leukemia viral oncogene homolog 4	27	1	0	0	1	0	0	0	0	0	-0.14	-0.14	0.75	2005, 2007, 2009, 2011
SIPA1L3	ENST00000222345.6	signal-induced proliferation-associated 1 like 3	1578	1	0	1	0	0	0	0	0	0	-0.12	-0.12	0.75	2007, 2009, 2011
PAQR3	ENST00000512733.1	progestin and adipoQ receptor family member III	217	1	0	0	1	1	0	1	0	3	-0.04	-0.28	0.75
MYCN	ENST00000281043.3	v-myc avian myelocytomatosis viral oncogene neuroblastoma derived homolog	73	1	0	1	0	0	0	0	0	0	-0.25	-0.27	0.75	2005, 2007, 2009, 2011
FOXJ3	ENST00000372571.1	forkhead box J3	329	1	0	0	1	0	0	0	0	1	-0.23	-0.23	0.75	2005, 2007, 2009, 2011
TNIK	ENST00000436636.2	TRAF2 and NCK interacting kinase	106	1	0	0	1	0	0	0	0	0	-0.21	-0.21	0.75
TESK2	ENST00000372084.1	testis-specific kinase 2	11	1	0	0	1	0	0	0	0	0	-0.17	-0.17	0.75	2005, 2007, 2009, 2011
ZDHHC14	ENST00000359775.5	zinc finger, DHHC-type containing 14	253	1	0	0	1	0	0	0	0	1	-0.16	-0.16	0.75
RNF150	ENST00000515673.2	ring finger protein 150	518	1	0	1	0	3	0	0	3	0	-0.15	-0.2	0.75
HIVEP3	ENST00000372583.1	human immunodeficiency virus type I enhancer binding protein 3	84	1	0	0	1	1*	0	0	0	0	-0.09	-0.09	0.75
CDH6	ENST00000265071.2	cadherin 6, type 2, K-cadherin (fetal kidney)	213	1	0	0	1	1	0	0	1	0	0	-0.02	0.75	2011
RAB5C	ENST00000346213.4	RAB5C, member RAS oncogene family	96	1	0	0	1	0	0	0	0	0	-0.25	-0.27	0.75	2005, 2007, 2009, 2011
ZFPM1	ENST00000319555.3	zinc finger protein, FOG family member 1	168	1	0	0	1	0	0	0	0	1	-0.21	-0.21	0.75	2009, 2011
EIF5	ENST00000216554.3	eukaryotic translation initiation factor 5	970	1	0	0	1	0	0	0	0	1	-0.08	-0.17	0.75	2009, 2011
BCL7A	ENST00000538010.1	B-cell CLL/lymphoma 7A	96	1	0	0	1	0	0	0	0	2	-0.12	-0.15	0.75	2009, 2011
CSNK1A1	ENST00000261798.5	casein kinase 1, alpha 1	769	1	0	0	1	1	0	1	0	1	-0.12	-0.21	0.75
ANKRD13B	ENST00000394859.3	ankyrin repeat domain 13B	72	1	0	0	1	0	0	0	0	0	-0.14	-0.14	0.75	2007, 2009, 2011
RAB8A	ENST00000300935.3	RAB8A, member RAS oncogene family	226	1	0	0	1	0	0	0	0	0	-0.22	-0.27	0.75	2009, 2011
LRRC4C	ENST00000278198.2	leucine rich repeat containing 4C	5	1	0	0	1	0	0	0	0	0	0	-0.15	0.75
ATP2C1	ENST00000505330.1	ATPase, Ca++ transporting, type 2C, member 1	771	1	0	0	1	0	0	0	0	0	-0.21	-0.21	0.75	2007, 2009, 2011
SLC25A12	ENST00000422440.2	solute carrier family 25 (aspartate/glutamate carrier), member 12	566	1	0	0	1	0	0	0	0	0	-0.19	-0.19	0.75
SYDE1	ENST00000342784.2	synapse defective 1, Rho GTPase, homolog 1 (C. elegans)	249	1	1	0	0	0	0	0	0	0	-0.37	-0.37	0.75	2007, 2009, 2011
NR2E1	ENST00000368986.4	nuclear receptor subfamily 2, group E, member 1	5	1	0	1	0	0	0	0	0	0	-0.28	-0.28	0.75	2009, 2011
AZIN1	ENST00000337198.5	antizyme inhibitor 1	2287	1	0	0	1	1	0	1	0	0	-0.01	-0.2	0.75
ATXN7L1	ENST00000419735.3	ataxin 7-like 1	67	1	0	0	1	0	0	0	0	1	-0.2	-0.2	0.75	2009, 2011
CPEB2	ENST00000538197.1	cytoplasmic polyadenylation element binding protein 2	367	1	0	0	1	0	0	0	0	0	-0.11	-0.12	0.75	2005, 2007, 2009, 2011
PTGDR	ENST00000553372.1	prostaglandin D2 receptor (DP)	5	1	0	1	0	0	0	0	0	0	0	-0.26	0.75	2009, 2011
SDC1	ENST00000254351.4	syndecan 1	3152	1	1	0	0	1	0	0	1	0	-0.28	-0.3	0.75	2005, 2007, 2009, 2011
CDK2	ENST00000266970.4	cyclin-dependent kinase 2	6789	1	0	0	1	0	0	0	0	0	-0.22	-0.22	0.75	2005, 2007, 2009, 2011
ZFHX4	ENST00000521891.2	zinc finger homeobox 4	194	1	0	0	1	0	0	0	0	1	-0.18	-0.18	0.75	2005, 2007, 2009, 2011
RAI14	ENST00000265109.3	retinoic acid induced 14	2228	1	0	1	0	0	0	0	0	0	-0.16	-0.16	0.75
LCLAT1	ENST00000309052.4	lysocardiolipin acyltransferase 1	397	1	0	0	1	0	0	0	0	0	-0.27	-0.27	0.75	2005, 2007, 2009, 2011
RTN1	ENST00000395090.1	reticulon 1	80	1	0	0	1	1	0	0	1	0	-0.4	-0.4	0.75	2005, 2007, 2009, 2011
RBM33	ENST00000341148.3	RNA binding motif protein 33	444	1	0	0	1	0	0	0	0	0	-0.21	-0.21	0.75	2007, 2011
WNT9B	ENST00000290015.2	wingless-type MMTV integration site family, member 9B	28	1	0	1	0	0	0	0	0	1	-0.17	-0.21	0.75
HNRNPUL1	ENST00000352456.3	heterogeneous nuclear ribonucleoprotein U-like 1	11882	1	0	0	1	0	0	0	0	0	-0.08	-0.28	0.75	2005, 2007, 2011
UBE3A	ENST00000232165.3	ubiquitin protein ligase E3A	529	1	0	0	1	0	0	0	0	1	-0.19	-0.21	0.75	2011
MAP1B	ENST00000296755.7	microtubule-associated protein 1B	259	1	0	0	1	1	0	1	0	1	-0.16	-0.16	0.75	2005, 2007, 2009, 2011
ATE1	ENST00000369043.3	arginyltransferase 1	237	1	0	1	0	0	0	0	0	0	-0.28	-0.28	0.75
PPP3R1	ENST00000234310.3	protein phosphatase 3, regulatory subunit B, alpha	117	1	0	1	0	0	0	0	0	0	-0.32	-0.32	0.75	2005, 2007, 2009, 2011
FBXL4	ENST00000369244.2	F-box and leucine-rich repeat protein 4	321	1	0	1	0	1	0	0	1	0	-0.26	-0.32	0.75	2011
HIVEP2	ENST00000367604.1	human immunodeficiency virus type I enhancer binding protein 2	137	1	0	0	1	0	0	0	0	1	-0.21	-0.21	0.75	2005, 2007, 2009, 2011
BNC1	ENST00000345382.2	basonuclin 1	6	1	0	0	1	0	0	0	0	0	-0.2	-0.2	0.75	2011
ACBD5	ENST00000396271.3	acyl-CoA binding domain containing 5	77	1	0	1	0	0	0	0	0	0	-0.11	-0.21	0.75	2009, 2011
TANC2	ENST00000424789.2	tetratricopeptide repeat, ankyrin repeat and coiled-coil containing 2	155	1	0	0	1	1	0	1	0	1	-0.12	-0.17	0.75	2009, 2011
GUF1	ENST00000281543.5	GUF1 GTPase homolog (S. cerevisiae)	110	1	0	0	1	0	0	0	0	0	-0.03	-0.21	0.75
RBL1	ENST00000373664.3	retinoblastoma-like 1 (p107)	88	1	0	1	0	0	0	0	0	1	-0.33	-0.33	0.75	2007, 2009, 2011
PROX1	ENST00000366958.4	prospero homeobox 1	131	1	0	0	1	0	0	0	0	0	-0.09	-0.09	0.75
JOSD1	ENST00000216039.5	Josephin domain containing 1	24	1	0	1	0	1	0	0	1	2	-0.11	-0.24	0.75	2007, 2009, 2011
FOXP1	ENST00000318789.4	forkhead box P1	264	1	0	0	1	0	0	0	0	0	-0.06	-0.14	0.75	2009, 2011
LYPD6	ENST00000334166.4	LY6/PLAUR domain containing 6	261	1	0	1	0	0	0	0	0	0	-0.23	-0.23	0.75	2007, 2009, 2011
TSHZ2	ENST00000371497.5	teashirt zinc finger homeobox 2	351	1	0	0	1	1	0	0	1	2	-0.21	-0.22	0.75	2011
HOXB3	ENST00000470495.1	homeobox B3	70	1	0	0	1	0	0	0	0	0	-0.21	-0.21	0.75	2009, 2011
ZBTB18	ENST00000358704.4	zinc finger and BTB domain containing 18	935	1	0	0	1	0	0	0	0	1	-0.21	-0.21	0.75	2005, 2007, 2009, 2011
NR4A2	ENST00000409108.2	nuclear receptor subfamily 4, group A, member 2	1631	1	0	1	0	1	0	1	0	1	-0.42	-0.43	0.75	2005, 2007, 2009, 2011
FILIP1L	ENST00000331335.5	filamin A interacting protein 1-like	16	1	0	0	1	0	0	0	0	1	-0.24	-0.24	0.75	2007
ACPL2	ENST00000286353.4	acid phosphatase-like 2	72	1	0	1	0	0	0	0	0	2	-0.26	-0.26	0.75	2009, 2011
MRPS25	ENST00000253686.2	mitochondrial ribosomal protein S25	630	1	0	1	0	1	0	1	0	0	-0.02	-0.24	0.75	2005, 2007, 2009, 2011
PAK2	ENST00000327134.3	p21 protein (Cdc42/Rac)-activated kinase 2	145	1	1	0	0	0	0	0	0	1	-0.33	-0.33	0.74	2009, 2011
TOX3	ENST00000407228.3	TOX high mobility group box family member 3	59	1	0	0	1	0	0	0	0	0	-0.29	-0.29	0.74	2007, 2009, 2011
PDCD4	ENST00000280154.7	programmed cell death 4 (neoplastic transformation inhibitor)	612	1	0	1	0	1	0	1	0	0	-0.25	-0.3	0.74	2009, 2011
CPEB3	ENST00000412050.4	cytoplasmic polyadenylation element binding protein 3	48	1	0	0	1	0	0	0	0	1	-0.18	-0.18	0.74	2009, 2011
HIPK3	ENST00000303296.4	homeodomain interacting protein kinase 3	933	1	1	0	0	0	0	0	0	0	-0.19	-0.19	0.74	2007, 2009, 2011
MYO1D	ENST00000318217.5	myosin ID	16	1	0	1	0	0	0	0	0	0	-0.29	-0.29	0.74	2009, 2011
GRIN2A	ENST00000562109.1	glutamate receptor, ionotropic, N-methyl D-aspartate 2A	5	1	0	0	1	1	0	0	1	0	0	-0.09	0.74
PLXNA1	ENST00000393409.2	plexin A1	189	1	0	1	0	0	0	0	0	0	-0.04	-0.07	0.74	2007, 2009, 2011
CAMSAP1	ENST00000389532.4	calmodulin regulated spectrin-associated protein 1	966	1	0	0	1	0	0	0	0	0	-0.11	-0.17	0.74	2011
PLEKHM1	ENST00000430334.3	pleckstrin homology domain containing, family M (with RUN domain) member 1	90	1	0	1	0	0	0	0	0	0	-0.16	-0.16	0.74	2005, 2007, 2009, 2011
BCL2L11	ENST00000393256.3	BCL2-like 11 (apoptosis facilitator)	105	1	0	1	0	0	0	0	0	0	-0.1	-0.12	0.74	2007, 2009, 2011
COL4A4	ENST00000396625.3	collagen, type IV, alpha 4	133	1	0	0	1	1	0	0	1	2	-0.1	-0.11	0.74
ZBTB12	ENST00000375527.2	zinc finger and BTB domain containing 12	18	1	0	0	1	0	0	0	0	0	-0.1	-0.15	0.74
OTUD7B	ENST00000369135.4	OTU domain containing 7B	299	1	0	0	1	1	0	1	0	0	-0.08	-0.21	0.74	2011
SYT14	ENST00000399639.2	synaptotagmin XIV	16	1	0	1	0	1	0	0	1	1	-0.23	-0.23	0.74	2009, 2011
C11orf85	ENST00000301896.5	chromosome 11 open reading frame 85	5	1	0	0	1	0	0	0	0	0	0	-0.24	0.74
ARHGEF3	ENST00000296315.3	Rho guanine nucleotide exchange factor (GEF) 3	359	1	0	1	0	1	0	1	0	0	-0.33	-0.33	0.74	2009, 2011
RBBP6	ENST00000319715.4	retinoblastoma binding protein 6	123	1	0	0	1	0	0	0	0	0	-0.22	-0.22	0.74	2005, 2007
BCAT1	ENST00000261192.7	branched chain amino-acid transaminase 1, cytosolic	1346	1	0	0	1	0	0	0	0	0	-0.09	-0.1	0.74	2009, 2011
SCN5A	ENST00000414099.2	sodium channel, voltage-gated, type V, alpha subunit	5	1	0	1	0	0	0	0	0	0	-0.14	-0.14	0.74	2011
BARX2	ENST00000281437.4	BARX homeobox 2	5	1	1	0	0	0	0	0	0	0	-0.35	-0.35	0.74	2009, 2011
SAR1B	ENST00000402673.2	SAR1 homolog B (S. cerevisiae)	1404	1	0	1	0	0	0	0	0	1	-0.41	-0.48	0.74	2007, 2011
KCNA1	ENST00000382545.3	potassium voltage-gated channel, shaker-related subfamily, member 1 (episodic ataxia with myokymia)	5	1	0	0	1	2	0	1	1	1	-0.14	-0.14	0.74	2007, 2009, 2011
KAT6A	ENST00000265713.2	K(lysine) acetyltransferase 6A	21	1	0	0	1	0	0	0	0	0	-0.08	-0.08	0.74	2005, 2007
LEFTY1	ENST00000272134.5	left-right determination factor 1	15	1	1	0	0	0	0	0	0	0	-0.56	-0.56	0.74	2005, 2007, 2009, 2011
UNC79	ENST00000553484.1	unc-79 homolog (C. elegans)	5	1	0	0	1	0	0	0	0	0	-0.26	-0.26	0.74
ABHD3	ENST00000289119.2	abhydrolase domain containing 3	228	1	0	0	1	0	0	0	0	0	-0.26	-0.26	0.74	2005, 2007, 2011
PTPRG	ENST00000474889.1	protein tyrosine phosphatase, receptor type, G	696	1	0	0	1	1*	0	0	0	0	-0.21	-0.21	0.74
ZNF512B	ENST00000369888.1	zinc finger protein 512B	8	1	0	1	0	1	0	1	0	2	-0.23	-0.23	0.74	2007, 2009, 2011
C16orf72	ENST00000327827.7	chromosome 16 open reading frame 72	379	1	0	1	0	0	0	0	0	0	-0.12	-0.26	0.74	2007, 2009, 2011
ARHGEF10	ENST00000520359.1	Rho guanine nucleotide exchange factor (GEF) 10	326	1	0	1	0	1	0	1	0	0	-0.35	-0.38	0.74	2011
ECT2	ENST00000232458.5	epithelial cell transforming sequence 2 oncogene	220	1	0	1	0	0	0	0	0	0	-0.25	-0.25	0.74	2005, 2007, 2009, 2011
MEF2C	ENST00000340208.5	myocyte enhancer factor 2C	70	1	0	1	0	1	0	1	0	0	-0.24	-0.26	0.74	2005, 2007, 2009, 2011
RPS6KA6	ENST00000262752.2	ribosomal protein S6 kinase, 90kDa, polypeptide 6	156	1	0	1	0	1	0	1	0	0	0	-0.24	0.74	2011
BCL11B	ENST00000357195.3	B-cell CLL/lymphoma 11B (zinc finger protein)	73	1	0	1	0	0	0	0	0	3	-0.17	-0.17	0.74	2007, 2009, 2011
QSER1	ENST00000399302.2	glutamine and serine rich 1	34	1	0	1	0	0	0	0	0	0	-0.2	-0.22	0.73	2009, 2011
ARX	ENST00000379044.4	aristaless related homeobox	5	1	0	0	1	0	0	0	0	0	-0.22	-0.22	0.73	2011
TAPT1	ENST00000405303.2	transmembrane anterior posterior transformation 1	105	1	0	0	1	0	0	0	0	1	-0.28	-0.29	0.73	2007, 2009, 2011
PBX3	ENST00000342287.5	pre-B-cell leukemia homeobox 3	1142	1	0	1	0	0	0	0	0	1	-0.43	-0.43	0.73	2007, 2009, 2011
FAM78A	ENST00000372269.3	family with sequence similarity 78, member A	7	1	0	0	1	0	0	0	0	0	-0.15	-0.22	0.73	2007, 2009, 2011
ATAD2	ENST00000287394.5	ATPase family, AAA domain containing 2	851	1	0	1	0	1	0	0	1	1	-0.44	-0.47	0.73	2005, 2007, 2009, 2011
STRIP2	ENST00000249344.2	striatin interacting protein 2	87	1	0	1	0	0	0	0	0	0	-0.22	-0.29	0.73	2009, 2011
KLF13	ENST00000307145.3	Kruppel-like factor 13	5	1	1	0	0	0	0	0	0	1	-0.31	-0.31	0.73	2005, 2007, 2009, 2011
LIF	ENST00000403987.3	leukemia inhibitory factor	55	1	0	1	0	0	0	0	0	1	-0.21	-0.23	0.73	2009, 2011
PKD1	ENST00000262304.4	polycystic kidney disease 1 (autosomal dominant)	14	1	0	1	0	0	0	0	0	0	-0.09	-0.09	0.73	2009, 2011
MAP3K1	ENST00000399503.3	mitogen-activated protein kinase kinase kinase 1, E3 ubiquitin protein ligase	137	1	0	1	0	0	0	0	0	0	-0.14	-0.14	0.73	2011
PAK7	ENST00000378423.1	p21 protein (Cdc42/Rac)-activated kinase 7	6	1	0	1	0	0	0	0	0	0	-0.35	-0.35	0.73	2007, 2009, 2011
PIGA	ENST00000542278.1	phosphatidylinositol glycan anchor biosynthesis, class A	104	1	0	0	1	0	0	0	0	1	-0.23	-0.24	0.73	2011
WNT9A	ENST00000272164.5	wingless-type MMTV integration site family, member 9A	73	1	0	1	0	0	0	0	0	0	-0.14	-0.14	0.73
FYCO1	ENST00000296137.2	FYVE and coiled-coil domain containing 1	91	1	0	1	0	2	0	2	0	1	-0.33	-0.35	0.73	2009, 2011
FGF9	ENST00000382353.5	fibroblast growth factor 9	136	1	0	0	1	0	0	0	0	0	-0.19	-0.19	0.73	2005, 2007, 2009, 2011
PAG1	ENST00000220597.4	phosphoprotein associated with glycosphingolipid microdomains 1	53	1	0	0	1	3	0	3	0	1	-0.18	-0.48	0.73	2011
ALKBH5	ENST00000399138.4	alkB, alkylation repair homolog 5 (E. coli)	2211	1	0	1	0	0	0	0	0	1	-0.15	-0.15	0.73	2007, 2009, 2011
CRTC2	ENST00000368630.3	CREB regulated transcription coactivator 2	275	1	0	1	0	0	0	0	0	0	-0.28	-0.28	0.73	2007, 2009, 2011
INHBB	ENST00000295228.3	inhibin, beta B	75	2	0	2	0	0	0	0	0	0	-0.2	-0.2	0.73	2005, 2007, 2009, 2011
HN1	ENST00000476258.1	hematological and neurological expressed 1	15013	1	0	1	0	0	0	0	0	0	-0.47	-0.47	0.73	2005, 2007, 2009, 2011
FZD6	ENST00000358755.4	frizzled family receptor 6	161	1	0	0	1	1	0	1	0	0	-0.34	-0.34	0.73	2009, 2011
NPAS3	ENST00000346562.2	neuronal PAS domain protein 3	9	1	0	1	0	0	0	0	0	0	-0.2	-0.2	0.73	2005, 2007, 2009, 2011
RECK	ENST00000377966.3	reversion-inducing-cysteine-rich protein with kazal motifs	10	1	0	0	1	0	0	0	0	0	-0.19	-0.19	0.73	2005, 2007, 2011
ANKRD17	ENST00000358602.4	ankyrin repeat domain 17	1334	1	0	1	0	0	0	0	0	1	0	-0.29	0.73
NR4A3	ENST00000330847.1	nuclear receptor subfamily 4, group A, member 3	244	1	0	1	0	1	0	1	0	0	-0.37	-0.37	0.72	2003, 2005, 2007, 2009, 2011
ZBTB9	ENST00000395064.2	zinc finger and BTB domain containing 9	1148	1	0	1	0	0	0	0	0	0	-0.26	-0.26	0.72	2007, 2009, 2011
RNLS	ENST00000331772.4	renalase, FAD-dependent amine oxidase	48	1	0	0	1	0	0	0	0	0	0	-0.26	0.72	2011
TAOK1	ENST00000261716.3	TAO kinase 1	164	1	0	0	1	5	0	5	0	2	-0.11	-0.15	0.72	2011
CPEB1	ENST00000450751.2	cytoplasmic polyadenylation element binding protein 1	5	1	0	0	1	0	0	0	0	1	-0.18	-0.18	0.72	2007
FOXF2	ENST00000259806.1	forkhead box F2	2955	1	0	0	1	0	0	0	0	0	-0.23	-0.23	0.72	2005, 2007, 2009, 2011
ZCCHC24	ENST00000372336.3	zinc finger, CCHC domain containing 24	359	1	1	0	0	0	0	0	0	0	-0.14	-0.14	0.72	2009, 2011
PURB	ENST00000395699.2	purine-rich element binding protein B	497	1	0	1	0	0	0	0	0	1	-0.15	-0.35	0.72	2005, 2007, 2009, 2011
ARMC8	ENST00000469044.1	armadillo repeat containing 8	398	1	0	1	0	0	0	0	0	0	-0.04	-0.28	0.72
TLE4	ENST00000376544.3	transducin-like enhancer of split 4 (E(sp1) homolog, Drosophila)	369	1	0	1	0	0	0	0	0	0	-0.2	-0.2	0.72	2005, 2007, 2009, 2011
PCDH7	ENST00000543491.1	protocadherin 7	95	1	0	1	0	0	0	0	0	0	-0.1	-0.12	0.72	2009, 2011
STK38L	ENST00000389032.3	serine/threonine kinase 38 like	705	1	0	0	1	0	0	0	0	0	0	-0.16	0.72	2011
KDM2A	ENST00000398645.2	lysine (K)-specific demethylase 2A	729	2	0	1	1	0	0	0	0	1	-0.16	-0.16	0.72	2005, 2007, 2009, 2011
DNAJC27	ENST00000264711.2	DnaJ (Hsp40) homolog, subfamily C, member 27	41	1	0	1	0	1	0	0	1	1	-0.31	-0.38	0.72	2007, 2009, 2011
BVES	ENST00000314641.5	blood vessel epicardial substance	30	1	0	1	0	1	0	1	0	1	-0.28	-0.28	0.72	2011
TAGAP	ENST00000367066.3	T-cell activation RhoGTPase activating protein	5	1	0	1	0	0	0	0	0	1	-0.27	-0.27	0.72	2009, 2011
CCND1	ENST00000227507.2	cyclin D1	4687	1	0	1	0	0	0	0	0	1	-0.23	-0.24	0.72	2005, 2007, 2009, 2011
LAMP2	ENST00000371335.4	lysosomal-associated membrane protein 2	3095	1	0	0	1	1	0	1	0	0	-0.16	-0.16	0.72
RPS6KA5	ENST00000261991.3	ribosomal protein S6 kinase, 90kDa, polypeptide 5	64	1	0	1	0	0	0	0	0	2	-0.08	-0.17	0.72	2005, 2007
TSHZ3	ENST00000240587.4	teashirt zinc finger homeobox 3	81	1	0	1	0	0	0	0	0	0	-0.22	-0.22	0.72	2007, 2009, 2011
GIGYF1	ENST00000275732.5	GRB10 interacting GYF protein 1	5	1	0	1	0	0	0	0	0	1	-0.03	-0.03	0.72	2005, 2007, 2009, 2011
PKN2	ENST00000370521.3	protein kinase N2	747	1	0	1	0	0	0	0	0	0	-0.19	-0.2	0.72	2007, 2009, 2011
C3orf18	ENST00000426034.1	chromosome 3 open reading frame 18	29	1	0	1	0	0	0	0	0	2	-0.23	-0.23	0.72	2009, 2011
PSD3	ENST00000327040.8	pleckstrin and Sec7 domain containing 3	133	2	1	1	0	1	0	1	0	2	-0.04	-0.13	0.72	2009, 2011
WDR20	ENST00000335263.5	WD repeat domain 20	288	1	0	0	1	0	0	0	0	0	-0.27	-0.27	0.72	2007, 2009, 2011
CD226	ENST00000581982.1	CD226 molecule	8	1	0	1	0	0	0	0	0	1	0	-0.27	0.72
RHOC	ENST00000339083.7	ras homolog family member C	10314	1	0	1	0	0	0	0	0	0	-0.37	-0.37	0.72	2007, 2009, 2011
PRDM8	ENST00000504452.1	PR domain containing 8	634	1	1	0	0	0	0	0	0	0	-0.47	-0.47	0.72	2005, 2007, 2009, 2011
IRF9	ENST00000396864.3	interferon regulatory factor 9	390	1	0	1	0	0	0	0	0	0	-0.46	-0.46	0.71	2011
LRRC40	ENST00000370952.3	leucine rich repeat containing 40	88	1	0	1	0	1	0	1	0	0	0	-0.11	0.71
SLC17A6	ENST00000263160.3	solute carrier family 17 (vesicular glutamate transporter), member 6	5	1	0	0	1	0	0	0	0	0	-0.21	-0.21	0.71
RPP14	ENST00000445193.3	ribonuclease P/MRP 14kDa subunit	1612	1	0	1	0	3	0	3	0	2	-0.11	-0.43	0.71
MYOCD	ENST00000425538.1	myocardin	62	1	0	0	1	0	0	0	0	1	-0.15	-0.15	0.71
SQSTM1	ENST00000389805.4	sequestosome 1	5047	1	0	1	0	0	0	0	0	0	-0.32	-0.34	0.71	2009, 2011
PAK3	ENST00000372007.5	p21 protein (Cdc42/Rac)-activated kinase 3	8	1	0	1	0	1	0	1	0	1	-0.24	-0.25	0.71
SLC33A1	ENST00000392845.3	solute carrier family 33 (acetyl-CoA transporter), member 1	145	1	0	1	0	1	0	1	0	0	-0.14	-0.27	0.71	2011
ZNF362	ENST00000539719.1	zinc finger protein 362	27	1	0	1	0	0	0	0	0	0	-0.21	-0.21	0.71	2005, 2007, 2009, 2011
TRIM44	ENST00000299413.5	tripartite motif containing 44	4203	1	0	1	0	2	2	0	0	1	-0.18	-0.24	0.71	2011
ZMYND11	ENST00000381591.1	zinc finger, MYND-type containing 11	43	1	1	0	0	1	0	1	0	0	-0.31	-0.38	0.71	2005, 2007, 2009, 2011
ZFPM2	ENST00000407775.2	zinc finger protein, FOG family member 2	595	1	0	1	0	0	0	0	0	1	-0.25	-0.25	0.71	2005, 2007, 2009, 2011
MEF2A	ENST00000354410.5	myocyte enhancer factor 2A	654	1	0	0	1	0	0	0	0	1	-0.12	-0.12	0.71
EPAS1	ENST00000263734.3	endothelial PAS domain protein 1	3689	1	0	1	0	0	0	0	0	0	-0.04	-0.04	0.71	2005, 2007
SNX30	ENST00000374232.3	sorting nexin family member 30	33	1	0	1	0	1	0	1	0	0	-0.17	-0.2	0.71	2009, 2011
ZBTB11	ENST00000312938.4	zinc finger and BTB domain containing 11	179	1	1	0	0	0	0	0	0	0	-0.31	-0.31	0.71	2005, 2007, 2009, 2011
UVRAG	ENST00000356136.3	UV radiation resistance associated	116	1	0	0	1	0	0	0	0	0	-0.21	-0.21	0.71	2009, 2011
KCND2	ENST00000331113.4	potassium voltage-gated channel, Shal-related subfamily, member 2	5	1	0	0	1	0	0	0	0	0	-0.12	-0.12	0.71	2005, 2007
INTS6	ENST00000311234.4	integrator complex subunit 6	433	1	0	1	0	0	0	0	0	1	-0.29	-0.3	0.71	2007, 2009, 2011
TMEM25	ENST00000411589.2	transmembrane protein 25	767	1	0	1	0	0	0	0	0	0	-0.23	-0.23	0.71	2009, 2011
PPP1R9A	ENST00000289495.5	protein phosphatase 1, regulatory subunit 9A	46	1	0	0	1	0	0	0	0	0	-0.08	-0.14	0.7	2007, 2009, 2011
ESRP1	ENST00000358397.5	epithelial splicing regulatory protein 1	74	1	0	0	1	0	0	0	0	0	-0.13	-0.13	0.7	2011
DCAF7	ENST00000310827.4	DDB1 and CUL4 associated factor 7	3289	1	1	0	0	0	0	0	0	0	-0.16	-0.16	0.7	2009, 2011
CCDC88A	ENST00000336838.6	coiled-coil domain containing 88A	141	1	0	0	1	0	0	0	0	0	-0.08	-0.18	0.7	2005, 2007, 2011
ZDHHC8	ENST00000334554.7	zinc finger, DHHC-type containing 8	5	1	0	1	0	0	0	0	0	1	-0.2	-0.2	0.7	2011
TOX	ENST00000361421.1	thymocyte selection-associated high mobility group box	139	1	1	0	0	1*	0	0	0	0	-0.36	-0.36	0.7	2005, 2007, 2009, 2011
HP1BP3	ENST00000312239.5	heterochromatin protein 1, binding protein 3	1886	1	0	1	0	0	0	0	0	1	-0.04	-0.2	0.7	2011
MNT	ENST00000174618.4	MNT, MAX dimerization protein	146	1	0	1	0	0	0	0	0	0	-0.19	-0.23	0.7	2005, 2007, 2009, 2011
GGACT	ENST00000376250.2	gamma-glutamylamine cyclotransferase	164	1	1	0	0	0	0	0	0	0	-0.12	-0.47	0.7
TMEM123	ENST00000361236.3	transmembrane protein 123	2135	1	0	1	0	0	0	0	0	0	-0.28	-0.29	0.7	2009, 2011
RABEP1	ENST00000262477.6	rabaptin, RAB GTPase binding effector protein 1	1163	1	0	1	0	0	0	0	0	1	-0.11	-0.26	0.7	2009, 2011
HAUS6	ENST00000380502.3	HAUS augmin-like complex, subunit 6	24	1	0	0	1	0	0	0	0	0	-0.21	-0.21	0.69	2009, 2011
UBE2R2	ENST00000263228.3	ubiquitin-conjugating enzyme E2R 2	2442	1	0	1	0	0	0	0	0	1	-0.02	-0.17	0.69	2005, 2007, 2009, 2011
RORA	ENST00000335670.6	RAR-related orphan receptor A	102	1	0	1	0	1	0	1	0	4	-0.07	-0.07	0.69	2009, 2011
CPEB4	ENST00000265085.5	cytoplasmic polyadenylation element binding protein 4	472	1	0	0	1	0	0	0	0	0	-0.14	-0.14	0.69	2011
NEK9	ENST00000238616.5	NIMA-related kinase 9	733	1	0	1	0	2	0	2	0	1	-0.11	-0.15	0.69	2005, 2007, 2011
BMPR2	ENST00000374574.2	bone morphogenetic protein receptor, type II (serine/threonine kinase)	287	1	0	1	0	2	0	1	1	3	-0.21	-0.39	0.69	2009, 2011
NELL2	ENST00000395487.2	NEL-like 2 (chicken)	32	1	0	0	1	0	0	0	0	0	-0.25	-0.25	0.69
KBTBD2	ENST00000304056.4	kelch repeat and BTB (POZ) domain containing 2	2559	1	0	0	1	0	0	0	0	0	-0.17	-0.18	0.69	2005, 2007
WIPF2	ENST00000323571.4	WAS/WASL interacting protein family, member 2	214	1	0	1	0	2	0	2	0	1	-0.03	-0.12	0.69	2009, 2011
ABL2	ENST00000502732.1	c-abl oncogene 2, non-receptor tyrosine kinase	892	1	0	1	0	3	0	2	1	3	-0.19	-0.19	0.69	2009, 2011
DAZAP2	ENST00000412716.3	DAZ associated protein 2	4265	2	0	1	1	0	0	0	0	2	-0.48	-0.5	0.69	2005, 2007, 2009, 2011
FAM102A	ENST00000373095.1	family with sequence similarity 102, member A	85	1	0	1	0	0	0	0	0	2	-0.13	-0.13	0.69	2011
TMEM167A	ENST00000502346.1	transmembrane protein 167A	1029	1	0	1	0	0	0	0	0	0	-0.02	-0.36	0.69	2009, 2011
SUCO	ENST00000367723.4	SUN domain containing ossification factor	86	1	0	1	0	0	0	0	0	0	-0.2	-0.23	0.69	2005, 2007, 2009, 2011
UHRF2	ENST00000276893.5	ubiquitin-like with PHD and ring finger domains 2, E3 ubiquitin protein ligase	64	1	0	0	1	0	0	0	0	0	-0.18	-0.18	0.69
ZNF292	ENST00000369577.3	zinc finger protein 292	230	1	1	0	0	0	0	0	0	1	-0.18	-0.26	0.69	2011
DPP8	ENST00000341861.5	dipeptidyl-peptidase 8	1293	1	1	0	0	1	0	1	0	0	-0.32	-0.37	0.68	2007, 2009, 2011
CLIP4	ENST00000320081.5	CAP-GLY domain containing linker protein family, member 4	490	1	0	1	0	0	0	0	0	1	-0.34	-0.38	0.68	2007, 2009, 2011
RSBN1	ENST00000261441.5	round spermatid basic protein 1	54	2	0	2	0	0	0	0	0	0	-0.35	-0.36	0.68	2005, 2007, 2009, 2011
ZNF148	ENST00000360647.4	zinc finger protein 148	230	1	1	0	0	0	0	0	0	2	-0.26	-0.26	0.68	2007, 2009, 2011
SAMD14	ENST00000330175.4	sterile alpha motif domain containing 14	88	1	0	0	1	0	0	0	0	1	0	-0.08	0.68
DIEXF	ENST00000491415.2	digestive organ expansion factor homolog (zebrafish)	493	1	0	1	0	0	0	0	0	0	-0.14	-0.21	0.68	2009, 2011
FAT4	ENST00000394329.3	FAT atypical cadherin 4	75	1	0	1	0	1	0	1	0	0	-0.14	-0.14	0.68	2009, 2011
IRF2	ENST00000393593.3	interferon regulatory factor 2	420	1	1	0	0	0	0	0	0	0	-0.47	-0.47	0.68	2005, 2007, 2009, 2011
AJUBA	ENST00000262713.2	ajuba LIM protein	871	1	0	1	0	0	0	0	0	0	-0.23	-0.24	0.68	2009, 2011
MFN2	ENST00000444836.1	mitofusin 2	1096	1	0	1	0	0	0	0	0	0	-0.26	-0.26	0.68	2011
PRKACB	ENST00000370689.2	protein kinase, cAMP-dependent, catalytic, beta	344	1	0	1	0	0	0	0	0	0	-0.22	-0.22	0.68	2009, 2011
ITGB4	ENST00000200181.3	integrin, beta 4	93	1	0	0	1	0	0	0	0	0	-0.22	-0.22	0.68	2005, 2007, 2009, 2011
PHYHIPL	ENST00000373880.4	phytanoyl-CoA 2-hydroxylase interacting protein-like	26	1	0	1	0	0	0	0	0	0	-0.21	-0.21	0.68	2009, 2011
MACC1	ENST00000400331.5	metastasis associated in colon cancer 1	5	1	0	0	1	1	0	1	0	0	-0.16	-0.16	0.68
TBC1D20	ENST00000354200.4	TBC1 domain family, member 20	761	1	0	1	0	0	0	0	0	1	-0.21	-0.32	0.67	2009, 2011
TXLNA	ENST00000373610.3	taxilin alpha	564	1	0	1	0	0	0	0	0	2	-0.11	-0.11	0.67	2009, 2011
HBP1	ENST00000222574.4	HMG-box transcription factor 1	167	1	0	0	1	0	0	0	0	1	-0.17	-0.17	0.67	2005, 2007
CYB561D1	ENST00000496961.1	cytochrome b561 family, member D1	105	1	0	1	0	0	0	0	0	1	-0.17	-0.18	0.67	2011
DDX6	ENST00000264018.4	DEAD (Asp-Glu-Ala-Asp) box helicase 6	11	1	0	0	1	0	0	0	0	1	-0.06	-0.12	0.67	2009
BCL6	ENST00000406870.2	B-cell CLL/lymphoma 6	20	1	1	0	0	0	0	0	0	0	-0.3	-0.3	0.67	2005, 2007, 2009, 2011
CNNM3	ENST00000377060.3	cyclin M3	934	1	0	1	0	2	1	0	1	0	-0.14	-0.18	0.67	2009, 2011
B4GALT6	ENST00000306851.5	UDP-Gal:betaGlcNAc beta 1,4- galactosyltransferase, polypeptide 6	146	1	0	1	0	0	0	0	0	0	-0.17	-0.18	0.67	2009, 2011
C7orf43	ENST00000394035.2	chromosome 7 open reading frame 43	5436	1	0	1	0	0	0	0	0	0	-0.39	-0.39	0.67	2007, 2009, 2011
RCHY1	ENST00000451788.1	ring finger and CHY zinc finger domain containing 1, E3 ubiquitin protein ligase	821	1	0	0	1	1	0	0	1	0	-0.21	-0.27	0.67
PSMB5	ENST00000493471.2	proteasome (prosome, macropain) subunit, beta type, 5	156	1	0	1	0	1	0	1	0	1	-0.03	-0.3	0.67
PIP4K2A	ENST00000376573.4	phosphatidylinositol-5-phosphate 4-kinase, type II, alpha	632	1	0	1	0	0	0	0	0	0	-0.31	-0.34	0.67	2009, 2011
ASXL3	ENST00000269197.5	additional sex combs like 3 (Drosophila)	65	1	0	1	0	1	0	0	1	0	-0.16	-0.16	0.67
ST8SIA3	ENST00000324000.3	ST8 alpha-N-acetyl-neuraminide alpha-2,8-sialyltransferase 3	5	2	1	1	0	0	0	0	0	0	-0.14	-0.14	0.67	2007, 2009, 2011
NHLRC3	ENST00000470258.1	NHL repeat containing 3	49	1	0	1	0	0	0	0	0	0	-0.21	-0.3	0.67	2009, 2011
ZNF385A	ENST00000551109.1	zinc finger protein 385A	94	1	0	1	0	1	0	1	0	1	-0.22	-0.22	0.67	2003, 2005, 2007, 2009, 2011
BLCAP	ENST00000397137.1	bladder cancer associated protein	38	1	0	0	1	0	0	0	0	0	-0.02	-0.2	0.67	2005, 2007, 2011
ZNF697	ENST00000421812.2	zinc finger protein 697	43	1	0	1	0	0	0	0	0	1	-0.23	-0.23	0.67	2007, 2009, 2011
FSTL5	ENST00000306100.5	follistatin-like 5	5	1	0	0	1	0	0	0	0	0	-0.22	-0.22	0.67	2011
BAHD1	ENST00000416165.1	bromo adjacent homology domain containing 1	76	1	0	1	0	1	0	1	0	1	-0.25	-0.26	0.67	2005, 2007, 2009, 2011
SBF1	ENST00000380817.3	SET binding factor 1	2045	1	0	1	0	0	0	0	0	0	-0.12	-0.12	0.67	2011
RP4-559A3.7	ENST00000432920.2	Uncharacterized protein	15	1	1	0	0	0	0	0	0	0	-0.31	-0.49	0.67
VEGFA	ENST00000417285.2	vascular endothelial growth factor A	907	1	0	1	0	0	0	0	0	0	-0.15	-0.15	0.67	2007, 2009, 2011
PAFAH1B1	ENST00000397195.5	platelet-activating factor acetylhydrolase 1b, regulatory subunit 1 (45kDa)	1570	1	0	0	1	0	0	0	0	1	-0.08	-0.19	0.66
MBNL1	ENST00000357472.3	muscleblind-like splicing regulator 1	135	1	0	0	1	0	0	0	0	2	-0.34	-0.35	0.66	2007, 2011
MSL1	ENST00000398532.4	male-specific lethal 1 homolog (Drosophila)	4715	1	0	1	0	1	1	0	0	0	-0.45	-0.45	0.66	2009, 2011
CELF1	ENST00000395290.2	CUGBP, Elav-like family member 1	153	1	0	0	1	0	0	0	0	2	-0.03	-0.06	0.66
AHNAK	ENST00000378024.4	AHNAK nucleoprotein	682	1	0	1	0	0	0	0	0	0	-0.22	-0.22	0.66	2009, 2011
KAT2B	ENST00000263754.4	K(lysine) acetyltransferase 2B	117	1	0	1	0	0	0	0	0	0	-0.31	-0.31	0.66	2005, 2007, 2009, 2011
NTN4	ENST00000343702.4	netrin 4	15	1	0	1	0	0	0	0	0	2	-0.37	-0.4	0.66	2007, 2009, 2011
MAP3K11	ENST00000309100.3	mitogen-activated protein kinase kinase kinase 11	339	1	0	1	0	0	0	0	0	0	-0.2	-0.2	0.66	2005, 2007, 2009, 2011
UBN2	ENST00000473989.3	ubinuclein 2	238	0	0	0	0	1	0	0	1	1	-0.14	-0.15	0.66	2009, 2011
HLX	ENST00000366903.6	H2.0-like homeobox	28	0	0	0	0	1	0	0	1	0	-0.22	-0.22	0.66	2007
LARP4	ENST00000398473.2	La ribonucleoprotein domain family, member 4	35	0	0	0	0	1	0	0	1	1	-0.06	-0.18	0.66	2007, 2009, 2011
HSPA13	ENST00000285667.3	heat shock protein 70kDa family, member 13	2175	0	0	0	0	1	0	0	1	0	-0.2	-0.2	0.66
NEUROD1	ENST00000295108.3	neuronal differentiation 1	5	1	0	1	0	0	0	0	0	0	-0.2	-0.2	0.66	2005, 2007
RBM25	ENST00000261973.7	RNA binding motif protein 25	1190	0	0	0	0	2	0	1	1	0	-0.17	-0.2	0.65	2011
RUNX3	ENST00000399916.1	runt-related transcription factor 3	378	1	0	1	0	0	0	0	0	1	-0.09	-0.09	0.65	2009, 2011
ZNF436	ENST00000314011.4	zinc finger protein 436	73	1	0	1	0	1	0	1	0	1	-0.15	-0.17	0.65	2005, 2007, 2011
SMTNL2	ENST00000338859.4	smoothelin-like 2	23	1	0	1	0	3	0	2	1	2	0	-0.26	0.65
EFNA5	ENST00000333274.6	ephrin-A5	225	0	0	0	0	1	0	0	1	1	-0.02	-0.12	0.65
WFS1	ENST00000226760.1	Wolfram syndrome 1 (wolframin)	3858	1	0	1	0	0	0	0	0	0	-0.26	-0.26	0.65	2009, 2011
RAB11A	ENST00000569896.1	RAB11A, member RAS oncogene family	5781	1	1	0	0	1	0	1	0	2	-0.03	-0.5	0.65	2005, 2007, 2009, 2011
USP42	ENST00000306177.5	ubiquitin specific peptidase 42	86	1	0	1	0	0	0	0	0	0	-0.07	-0.26	0.65	2007, 2009, 2011
TUSC2	ENST00000232496.4	tumor suppressor candidate 2	611	1	0	1	0	0	0	0	0	0	-0.01	-0.24	0.64	2007, 2009, 2011
CORO2B	ENST00000261861.5	coronin, actin binding protein, 2B	751	1	0	1	0	0	0	0	0	0	-0.29	-0.29	0.64	2007, 2011
EPHA2	ENST00000358432.5	EPH receptor A2	2378	1	1	0	0	0	0	0	0	0	-0.15	-0.15	0.64	2005, 2007, 2009, 2011
E2F5	ENST00000418930.2	E2F transcription factor 5, p130-binding	10	1	0	1	0	0	0	0	0	0	-0.35	-0.35	0.64	2009, 2011
AGO3	ENST00000373191.4	argonaute RISC catalytic component 3	198	1	0	1	0	5	0	5	0	5	-0.08	-0.2	0.64
RGL1	ENST00000304685.4	ral guanine nucleotide dissociation stimulator-like 1	188	1	0	1	0	1	0	1	0	0	-0.31	-0.31	0.64	2005, 2007, 2009, 2011
PARP8	ENST00000503750.2	poly (ADP-ribose) polymerase family, member 8	80	1	1	0	0	0	0	0	0	0	-0.29	-0.33	0.64	2005, 2007, 2009, 2011
RAB21	ENST00000261263.3	RAB21, member RAS oncogene family	1823	1	0	1	0	0	0	0	0	0	-0.09	-0.15	0.64
ZFYVE26	ENST00000347230.4	zinc finger, FYVE domain containing 26	104	1	0	1	0	0	0	0	0	1	-0.05	-0.23	0.64	2007, 2009, 2011
BTBD7	ENST00000334746.5	BTB (POZ) domain containing 7	590	1	1	0	0	0	0	0	0	4	-0.08	-0.09	0.63	2009, 2011
TTC9	ENST00000256367.2	tetratricopeptide repeat domain 9	39	1	0	1	0	0	0	0	0	0	-0.1	-0.24	0.63	2009, 2011
ANO6	ENST00000320560.8	anoctamin 6	2262	1	0	1	0	0	0	0	0	0	-0.2	-0.2	0.63	2007, 2009, 2011
ANGEL2	ENST00000535388.1	angel homolog 2 (Drosophila)	218	0	0	0	0	1	0	0	1	1	0	-0.19	0.63
CAPRIN2	ENST00000395805.2	caprin family member 2	17	0	0	0	0	2	0	0	2	1	-0.34	-0.34	0.63	2009
SMNDC1	ENST00000369603.5	survival motor neuron domain containing 1	949	1	1	0	0	1	1	0	0	0	-0.34	-0.57	0.63
IL8	ENST00000307407.3	interleukin 8	227	1	0	1	0	0	0	0	0	0	-0.32	-0.32	0.63	2009, 2011
SNX12	ENST00000374274.3	sorting nexin 12	849	1	0	1	0	0	0	0	0	2	-0.25	-0.25	0.63
FOXJ2	ENST00000162391.3	forkhead box J2	9	1	0	1	0	1	0	0	1	0	-0.22	-0.22	0.63	2007, 2009, 2011
MOB1B	ENST00000309395.2	MOB kinase activator 1B	54	0	0	0	0	1	0	0	1	0	-0.08	-0.08	0.63	2005, 2007
ZBTB5	ENST00000307750.4	zinc finger and BTB domain containing 5	281	1	1	0	0	1	0	0	1	1	-0.35	-0.38	0.62	2009, 2011
BNIP3L	ENST00000380629.2	BCL2/adenovirus E1B 19kDa interacting protein 3-like	191	1	0	1	0	1	0	1	0	0	-0.01	-0.39	0.62	2011
CDC25A	ENST00000302506.3	cell division cycle 25A	5	1	0	1	0	0	0	0	0	0	-0.09	-0.09	0.62	2011
PEAK1	ENST00000312493.4	pseudopodium-enriched atypical kinase 1	209	1	0	1	0	0	0	0	0	1	-0.12	-0.13	0.62	2009, 2011
PHC3	ENST00000495893.2	polyhomeotic homolog 3 (Drosophila)	366	2	1	1	0	1	0	1	0	2	-0.14	-0.45	0.62	2009, 2011
IPCEF1	ENST00000265198.4	interaction protein for cytohesin exchange factors 1	16	1	0	1	0	0	0	0	0	0	-0.14	-0.14	0.62
HMBOX1	ENST00000397358.3	homeobox containing 1	27	1	0	1	0	0	0	0	0	0	-0.3	-0.3	0.62	2011
PFN2	ENST00000239940.7	profilin 2	2184	1	0	1	0	1	0	1	0	2	-0.43	-0.44	0.62	2007, 2009, 2011
KDM1B	ENST00000388870.2	lysine (K)-specific demethylase 1B	238	1	1	0	0	0	0	0	0	1	-0.4	-0.4	0.62	2005, 2007, 2009, 2011
FAM168A	ENST00000064778.4	family with sequence similarity 168, member A	68	1	0	1	0	1	0	1	0	1	-0.04	-0.06	0.62
C19orf43	ENST00000588213.1	chromosome 19 open reading frame 43	1264	1	0	1	0	0	0	0	0	0	-0.27	-0.27	0.62	2007, 2009, 2011
MOSPD2	ENST00000380492.3	motile sperm domain containing 2	76	1	0	1	0	0	0	0	0	0	-0.07	-0.28	0.62
ZBTB33	ENST00000326624.2	zinc finger and BTB domain containing 33	65	1	0	1	0	0	0	0	0	0	-0.21	-0.22	0.62	2009, 2011
E2F1	ENST00000343380.5	E2F transcription factor 1	479	1	0	1	0	0	0	0	0	2	-0.16	-0.17	0.62	2009, 2011
CELF2	ENST00000379261.4	CUGBP, Elav-like family member 2	45	1	1	0	0	1	1	0	0	2	-0.11	-0.18	0.61	2007, 2009, 2011
UHMK1	ENST00000538489.1	U2AF homology motif (UHM) kinase 1	48	1	0	1	0	2	1	1	0	0	-0.16	-0.28	0.61	2011
USP53	ENST00000450251.1	ubiquitin specific peptidase 53	300	1	0	1	0	0	0	0	0	0	-0.14	-0.14	0.61	2009, 2011
ZNF597	ENST00000301744.4	zinc finger protein 597	159	1	0	1	0	0	0	0	0	1	-0.25	-0.25	0.61	2011
STXBP5L	ENST00000273666.6	syntaxin binding protein 5-like	19	0	0	0	0	1	0	0	1	0	-0.17	-0.17	0.61	2009, 2011
CNOT6	ENST00000393356.1	CCR4-NOT transcription complex, subunit 6	300	1	1	0	0	1	0	1	0	2	-0.17	-0.35	0.61	2005, 2007, 2009, 2011
TIPARP	ENST00000295924.7	TCDD-inducible poly(ADP-ribose) polymerase	166	1	1	0	0	0	0	0	0	1	-0.38	-0.38	0.61	2005, 2007, 2009, 2011
SNX5	ENST00000377759.4	sorting nexin 5	715	0	0	0	0	1	0	0	1	0	-0.29	-0.29	0.6	2007, 2011
RND3	ENST00000375734.2	Rho family GTPase 3	574	1	0	1	0	1	0	1	0	0	-0.26	-0.34	0.6	2009, 2011
MINK1	ENST00000347992.7	misshapen-like kinase 1	1983	1	0	1	0	0	0	0	0	0	-0.25	-0.25	0.6	2007, 2009, 2011
TET2	ENST00000545826.1	tet methylcytosine dioxygenase 2	558	1	0	1	0	1	1	0	0	0	-0.12	-0.12	0.6	2011
MGAT5	ENST00000409645.1	mannosyl (alpha-1,6-)-glycoprotein beta-1,6-N-acetyl-glucosaminyltransferase	1627	1	1	0	0	0	0	0	0	2	-0.05	-0.05	0.6
KLHL15	ENST00000328046.8	kelch-like family member 15	42	1	0	1	0	1	0	0	1	0	-0.25	-0.25	0.6	2011
IGF2BP1	ENST00000290341.3	insulin-like growth factor 2 mRNA binding protein 1	460	1	0	1	0	0	0	0	0	5	-0.11	-0.13	0.6	2007, 2009, 2011
SLC16A12	ENST00000341233.4	solute carrier family 16, member 12	35	1	0	1	0	1	0	1	0	0	-0.2	-0.2	0.6	2009, 2011
MTERFD2	ENST00000391980.2	MTERF domain containing 2	704	1	0	1	0	0	0	0	0	0	0	-0.37	0.59	2007, 2009
LYRM2	ENST00000520318.1	LYR motif containing 2	305	1	1	0	0	1	0	1	0	2	-0.47	-0.47	0.59	2009, 2011
KCTD16	ENST00000507359.3	potassium channel tetramerization domain containing 16	36	1	0	1	0	3	0	3	0	1	-0.03	-0.18	0.59
ZNF2	ENST00000398107.2	zinc finger protein 2	95	2	1	1	0	0	0	0	0	1	-0.48	-0.48	0.59	2011
TMEM260	ENST00000261556.6	transmembrane protein 260	44	1	0	1	0	0	0	0	0	0	-0.13	-0.13	0.59	2007
SUZ12	ENST00000322652.5	SUZ12 polycomb repressive complex 2 subunit	104	1	0	1	0	0	0	0	0	0	-0.14	-0.31	0.59
ATAD2B	ENST00000238789.5	ATPase family, AAA domain containing 2B	11	1	0	1	0	0	0	0	0	0	-0.05	-0.08	0.59
CXCR4	ENST00000409817.1	chemokine (C-X-C motif) receptor 4	14	0	0	0	0	1	0	0	1	0	-0.15	-0.21	0.59
KIF13A	ENST00000378814.5	kinesin family member 13A	725	0	0	0	0	1	0	0	1	2	-0.17	-0.17	0.59
ASAP1	ENST00000357668.1	ArfGAP with SH3 domain, ankyrin repeat and PH domain 1	185	1	1	0	0	0	0	0	0	0	-0.22	-0.22	0.58	2009, 2011
GPR6	ENST00000275169.3	G protein-coupled receptor 6	5	1	0	1	0	0	0	0	0	1	-0.4	-0.4	0.58	2011
GNS	ENST00000418919.2	glucosamine (N-acetyl)-6-sulfatase	2435	1	0	1	0	1	0	1	0	1	-0.29	-0.3	0.58
HIP1	ENST00000336926.6	huntingtin interacting protein 1	37	1	0	1	0	4	1	3	0	0	-0.14	-0.17	0.58	2009, 2011
EXPH5	ENST00000265843.4	exophilin 5	49	1	0	1	0	1	0	1	0	0	-0.17	-0.2	0.58	2011
HK1	ENST00000359426.6	hexokinase 1	620	1	0	1	0	0	0	0	0	0	-0.15	-0.15	0.58	2011
SCD5	ENST00000319540.4	stearoyl-CoA desaturase 5	1181	1	0	1	0	0	0	0	0	0	-0.16	-0.16	0.58	2009, 2011
ARID5B	ENST00000279873.7	AT rich interactive domain 5B (MRF1-like)	397	1	1	0	0	0	0	0	0	0	-0.11	-0.11	0.58	2009, 2011
PLXNC1	ENST00000258526.4	plexin C1	47	1	0	1	0	0	0	0	0	0	-0.07	-0.07	0.58
DPYSL5	ENST00000288699.6	dihydropyrimidinase-like 5	315	1	0	1	0	2	1	1	0	3	-0.17	-0.21	0.58	2007, 2009, 2011
TWF1	ENST00000552521.1	twinfilin actin-binding protein 1	72	1	0	1	0	0	0	0	0	1	-0.36	-0.36	0.58	2011
GRIK1-AS2	ENST00000333765.4	GRIK1 antisense RNA 2	5	1	1	0	0	0	0	0	0	0	-0.81	-0.81	0.58
ZDHHC9	ENST00000357166.6	zinc finger, DHHC-type containing 9	1203	1	0	1	0	0	0	0	0	2	-0.08	-0.13	0.57	2005, 2007, 2009, 2011
PRRG4	ENST00000257836.3	proline rich Gla (G-carboxyglutamic acid) 4 (transmembrane)	47	1	0	1	0	4	0	3	1	1	-0.42	-0.45	0.57
ZBTB16	ENST00000335953.4	zinc finger and BTB domain containing 16	73	0	0	0	0	1	0	0	1	1	-0.06	-0.07	0.57
TRIM66	ENST00000299550.6	tripartite motif containing 66	33	1	0	1	0	1	0	1	0	0	-0.24	-0.29	0.57	2011
AP1M1	ENST00000291439.3	adaptor-related protein complex 1, mu 1 subunit	416	1	0	1	0	0	0	0	0	0	-0.11	-0.11	0.57	2011
FAM189A1	ENST00000261275.4	family with sequence similarity 189, member A1	12	1	0	1	0	0	0	0	0	1	-0.17	-0.17	0.57
IRX4	ENST00000231357.2	iroquois homeobox 4	5	1	0	1	0	0	0	0	0	0	-0.2	-0.2	0.57	2009, 2011
LAMP5	ENST00000246070.2	lysosomal-associated membrane protein family, member 5	26	1	0	1	0	0	0	0	0	0	-0.4	-0.4	0.57
TFAP4	ENST00000204517.6	transcription factor AP-4 (activating enhancer binding protein 4)	13	1	1	0	0	0	0	0	0	0	-0.4	-0.4	0.56	2005, 2007, 2009, 2011
HOXB2	ENST00000330070.4	homeobox B2	1282	0	0	0	0	1	0	0	1	0	0	-0.23	0.56
ASF1A	ENST00000229595.5	anti-silencing function 1A histone chaperone	790	1	1	0	0	0	0	0	0	1	-0.04	-0.63	0.56	2005, 2007, 2009, 2011
ELOVL6	ENST00000394607.3	ELOVL fatty acid elongase 6	901	1	0	1	0	1	0	1	0	1	0	-0.26	0.56
AKTIP	ENST00000394657.7	AKT interacting protein	46	1	0	1	0	0	0	0	0	1	-0.27	-0.27	0.56	2011
DNAJB4	ENST00000370763.5	DnaJ (Hsp40) homolog, subfamily B, member 4	633	4	0	4	0	1	0	1	0	0	0	-0.1	0.56
SBNO1	ENST00000420886.2	strawberry notch homolog 1 (Drosophila)	87	1	0	1	0	2	0	2	0	1	-0.02	-0.12	0.56	2011
SLC25A27	ENST00000371347.5	solute carrier family 25, member 27	85	1	0	1	0	0	0	0	0	0	-0.21	-0.21	0.55	2009, 2011
CC2D1A	ENST00000318003.7	coiled-coil and C2 domain containing 1A	22	1	0	1	0	0	0	0	0	0	-0.22	-0.22	0.55	2007, 2009, 2011
HNRNPUL2	ENST00000301785.5	heterogeneous nuclear ribonucleoprotein U-like 2	2321	1	1	0	0	0	0	0	0	0	-0.09	-0.18	0.55	2007, 2009, 2011
KMT2C	ENST00000262189.6	lysine (K)-specific methyltransferase 2C	417	1	0	1	0	0	0	0	0	0	-0.08	-0.08	0.55	2005, 2007, 2009, 2011
ZNF236	ENST00000253159.8	zinc finger protein 236	60	1	0	1	0	3	0	1	2	2	-0.09	-0.11	0.55	2009, 2011
TTPAL	ENST00000372906.2	tocopherol (alpha) transfer protein-like	265	1	0	1	0	2	0	2	0	0	-0.31	-0.36	0.55	2009, 2011
FBXL17	ENST00000359660.5	F-box and leucine-rich repeat protein 17	182	0	0	0	0	2	0	0	2	1	-0.27	-0.29	0.55
EPHA7	ENST00000369303.4	EPH receptor A7	213	1	0	1	0	0	0	0	0	2	-0.07	-0.17	0.55	2011
RAPGEF2	ENST00000264431.4	Rap guanine nucleotide exchange factor (GEF) 2	484	1	0	1	0	0	0	0	0	2	-0.12	-0.12	0.54	2009, 2011
CXCL14	ENST00000337225.5	chemokine (C-X-C motif) ligand 14	5	1	0	1	0	0	0	0	0	0	-0.36	-0.36	0.54	2009, 2011
WHSC1L1	ENST00000317025.8	Wolf-Hirschhorn syndrome candidate 1-like 1	481	0	0	0	0	3	0	2	1	0	-0.17	-0.18	0.54
HS3ST4	ENST00000331351.5	heparan sulfate (glucosamine) 3-O-sulfotransferase 4	5	1	0	1	0	0	0	0	0	1	-0.3	-0.3	0.54	2009, 2011
KLHL2	ENST00000538127.1	kelch-like family member 2	511	1	0	1	0	0	0	0	0	1	-0.26	-0.26	0.54
MARK2	ENST00000402010.2	MAP/microtubule affinity-regulating kinase 2	845	0	0	0	0	1	0	0	1	1	-0.19	-0.19	0.54	2011
RNF180	ENST00000389100.4	ring finger protein 180	18	1	1	0	0	1	0	1	0	0	-0.32	-0.39	0.54	2009, 2011
SCN2A	ENST00000375437.2	sodium channel, voltage-gated, type II, alpha subunit	7	1	0	1	0	1	0	1	0	0	-0.21	-0.21	0.54	2011
TIAM1	ENST00000286827.3	T-cell lymphoma invasion and metastasis 1	20	1	0	1	0	0	0	0	0	0	-0.07	-0.29	0.54	2007, 2009, 2011
DCAF12	ENST00000361264.4	DDB1 and CUL4 associated factor 12	2075	1	0	1	0	1	0	0	1	0	-0.38	-0.38	0.54	2009, 2011
NHLH2	ENST00000320238.3	nescient helix loop helix 2	16	1	0	1	0	0	0	0	0	1	-0.31	-0.31	0.54	2009, 2011
ZFP91	ENST00000316059.6	ZFP91 zinc finger protein	688	1	0	1	0	0	0	0	0	2	-0.17	-0.17	0.53	2005, 2007, 2011
MFSD9	ENST00000258436.5	major facilitator superfamily domain containing 9	395	1	0	1	0	1	0	1	0	1	-0.25	-0.34	0.53
PHF6	ENST00000332070.3	PHD finger protein 6	630	1	0	1	0	0	0	0	0	0	-0.2	-0.2	0.53	2007, 2009, 2011
HAUS8	ENST00000253669.5	HAUS augmin-like complex, subunit 8	827	1	0	1	0	0	0	0	0	0	-0.42	-0.42	0.53	2011
EFNB2	ENST00000245323.4	ephrin-B2	25	1	0	1	0	0	0	0	0	0	-0.13	-0.13	0.53	2009, 2011
FBXO10	ENST00000432825.2	F-box protein 10	14	1	0	1	0	0	0	0	0	2	-0.09	-0.09	0.53	2007, 2009, 2011
WDR26	ENST00000414423.2	WD repeat domain 26	1229	1	1	0	0	1	0	1	0	0	-0.17	-0.23	0.53	2009, 2011
TIMM17A	ENST00000367287.4	translocase of inner mitochondrial membrane 17 homolog A (yeast)	5594	1	0	1	0	1	0	1	0	0	-0.43	-0.59	0.53
TMTC2	ENST00000321196.3	transmembrane and tetratricopeptide repeat containing 2	173	1	1	0	0	0	0	0	0	1	-0.27	-0.27	0.53	2009, 2011
FAM219B	ENST00000357635.5	family with sequence similarity 219, member B	270	1	0	1	0	1	0	1	0	1	-0.35	-0.39	0.53	2009, 2011
GNB5	ENST00000261837.7	guanine nucleotide binding protein (G protein), beta 5	513	1	0	1	0	1	0	1	0	0	-0.22	-0.3	0.53	2007, 2009, 2011
HCFC2	ENST00000229330.4	host cell factor C2	46	1	1	0	0	0	0	0	0	1	-0.12	-0.19	0.53	2011
PDCD1LG2	ENST00000397745.2	programmed cell death 1 ligand 2	64	1	0	1	0	0	0	0	0	2	-0.41	-0.41	0.52	2011
TMUB2	ENST00000590235.1	transmembrane and ubiquitin-like domain containing 2	1043	1	0	1	0	0	0	0	0	0	-0.3	-0.31	0.52	2007, 2009, 2011
TMEM64	ENST00000458549.2	transmembrane protein 64	200	1	1	0	0	0	0	0	0	2	-0.32	-0.41	0.52	2011
KCNJ8	ENST00000240662.2	potassium inwardly-rectifying channel, subfamily J, member 8	53	1	0	1	0	0	0	0	0	0	-0.39	-0.39	0.52	2009, 2011
THBS1	ENST00000260356.5	thrombospondin 1	46844	0	0	0	0	1	0	0	1	0	-0.19	-0.19	0.52
SUV420H2	ENST00000255613.3	suppressor of variegation 4-20 homolog 2 (Drosophila)	265	1	0	1	0	0	0	0	0	0	-0.27	-0.27	0.52	2011
SERTAD4	ENST00000367012.3	SERTA domain containing 4	296	1	0	1	0	0	0	0	0	0	-0.01	-0.16	0.52
PPP1R10	ENST00000376511.2	protein phosphatase 1, regulatory subunit 10	893	0	0	0	0	1	0	0	1	0	-0.14	-0.14	0.52	2011
WDFY2	ENST00000298125.5	WD repeat and FYVE domain containing 2	85	1	0	1	0	3	0	2	1	2	-0.07	-0.24	0.51
HOXB13	ENST00000290295.7	homeobox B13	80	1	0	1	0	0	0	0	0	0	-0.3	-0.3	0.51	2011
VDR	ENST00000395324.2	vitamin D (1,25- dihydroxyvitamin D3) receptor	416	1	1	0	0	0	0	0	0	0	-0.32	-0.36	0.51	2009, 2011
TRIM71	ENST00000383763.5	tripartite motif containing 71, E3 ubiquitin protein ligase	67	1	0	1	0	0	0	0	0	1	-0.01	-0.02	0.51
LNPEP	ENST00000231368.5	leucyl/cystinyl aminopeptidase	28	1	1	0	0	1	0	0	1	1	-0.04	-0.21	0.51
PRRX1	ENST00000367760.3	paired related homeobox 1	57	1	0	1	0	1	0	1	0	1	-0.27	-0.33	0.51	2005, 2007, 2009, 2011
RB1CC1	ENST00000025008.5	RB1-inducible coiled-coil 1	621	1	0	1	0	0	0	0	0	0	-0.2	-0.22	0.51	2009, 2011
YWHAZ	ENST00000395957.2	tyrosine 3-monooxygenase/tryptophan 5-monooxygenase activation protein, zeta polypeptide	184	1	1	0	0	0	0	0	0	1	-0.19	-0.19	0.51	2005, 2007
NAPEPLD	ENST00000417955.1	N-acyl phosphatidylethanolamine phospholipase D	13	2	0	2	0	1	0	1	0	1	-0.27	-0.49	0.51	2007, 2009, 2011
C9orf64	ENST00000376344.3	chromosome 9 open reading frame 64	126	1	0	1	0	2	0	2	0	2	-0.15	-0.28	0.51
FRS2	ENST00000550389.1	fibroblast growth factor receptor substrate 2	176	1	0	1	0	0	0	0	0	1	-0.07	-0.08	0.51	2009, 2011
FAM120A	ENST00000333936.5	family with sequence similarity 120A	57	0	0	0	0	1	0	0	1	0	-0.13	-0.13	0.51
DRD1	ENST00000393752.2	dopamine receptor D1	7	1	0	1	0	0	0	0	0	0	-0.24	-0.24	0.5	2005, 2007, 2009, 2011
TLN2	ENST00000561311.1	talin 2	371	0	0	0	0	1	0	0	1	0	-0.03	-0.03	0.5
PDLIM5	ENST00000437932.1	PDZ and LIM domain 5	1002	1	0	1	0	2	0	2	0	0	-0.1	-0.12	0.5	2009, 2011
RNF6	ENST00000346166.3	ring finger protein (C3H2C3 type) 6	47	1	0	1	0	0	0	0	0	0	-0.27	-0.27	0.5	2005, 2007, 2009, 2011
FGF16	ENST00000439435.1	fibroblast growth factor 16	5	1	1	0	0	0	0	0	0	0	-0.6	-0.6	0.5
SIRPA	ENST00000400068.3	signal-regulatory protein alpha	1235	1	0	1	0	1	0	1	0	0	-0.21	-0.23	0.5	2009, 2011
CREB5	ENST00000357727.2	cAMP responsive element binding protein 5	54	1	1	0	0	0	0	0	0	2	-0.2	-0.32	0.5	2005, 2007, 2009, 2011
TRERF1	ENST00000541110.1	transcriptional regulating factor 1	52	0	0	0	0	2	0	1	1	0	-0.23	-0.23	0.49	2011
MARK1	ENST00000366918.4	MAP/microtubule affinity-regulating kinase 1	192	1	0	1	0	1	0	0	1	0	-0.1	-0.24	0.49
YIPF6	ENST00000462683.1	Yip1 domain family, member 6	888	0	0	0	0	1	0	0	1	0	-0.01	-0.06	0.49
TCEB3	ENST00000418390.2	transcription elongation factor B (SIII), polypeptide 3 (110kDa, elongin A)	3007	1	0	1	0	0	0	0	0	0	-0.01	-0.24	0.49	2011
UBASH3B	ENST00000284273.5	ubiquitin associated and SH3 domain containing B	281	1	0	1	0	1	0	1	0	1	-0.16	-0.17	0.49	2009, 2011
KIAA1549	ENST00000440172.1	KIAA1549	508	1	0	1	0	0	0	0	0	0	-0.1	-0.1	0.49	2009, 2011
TM4SF1	ENST00000472441.1	transmembrane 4 L six family member 1	1401	1	0	1	0	0	0	0	0	0	-0.21	-0.21	0.49
TCEAL1	ENST00000372625.3	transcription elongation factor A (SII)-like 1	23	0	0	0	0	1	0	0	1	0	-0.3	-0.3	0.49	2011
SCRT2	ENST00000246104.6	scratch homolog 2, zinc finger protein (Drosophila)	5	1	0	1	0	0	0	0	0	2	-0.11	-0.11	0.49	2005, 2007, 2009, 2011
MARCH5	ENST00000358935.2	membrane-associated ring finger (C3HC4) 5	881	1	1	0	0	1	1	0	0	1	-0.6	-0.73	0.48	2009, 2011
CMTR2	ENST00000338099.5	cap methyltransferase 2	259	1	0	1	0	1	0	0	1	1	-0.3	-0.43	0.48	2009, 2011
UBE2Q2	ENST00000267938.4	ubiquitin-conjugating enzyme E2Q family member 2	106	1	0	1	0	0	0	0	0	0	-0.04	-0.29	0.48	2007, 2011
TAOK2	ENST00000308893.4	TAO kinase 2	136	1	0	1	0	0	0	0	0	0	-0.27	-0.27	0.48	2011
FAM117A	ENST00000240364.2	family with sequence similarity 117, member A	185	1	0	1	0	0	0	0	0	0	-0.18	-0.18	0.48	2007, 2009, 2011
TMEM233	ENST00000426426.1	transmembrane protein 233	5	1	0	1	0	1	0	1	0	0	-0.22	-0.31	0.48
MMP24	ENST00000246186.6	matrix metallopeptidase 24 (membrane-inserted)	201	1	0	1	0	0	0	0	0	0	-0.21	-0.21	0.48	2007, 2009, 2011
FAM83F	ENST00000333407.6	family with sequence similarity 83, member F	5	1	0	1	0	4	0	3	1	2	-0.12	-0.12	0.47
SNX21	ENST00000462307.1	sorting nexin family member 21	343	1	0	1	0	0	0	0	0	0	-0.19	-0.27	0.47	2007, 2009, 2011
TNR	ENST00000367674.2	tenascin R	5	1	0	1	0	1	0	1	0	0	-0.04	-0.04	0.47
SOX6	ENST00000316399.6	SRY (sex determining region Y)-box 6	22	0	0	0	0	3	0	1	2	0	-0.11	-0.31	0.47
FRRS1L	ENST00000561981.2	ferric-chelate reductase 1-like	11	1	0	1	0	4	0	4	0	0	-0.28	-0.28	0.47
AGPS	ENST00000264167.4	alkylglycerone phosphate synthase	1610	1	1	0	0	1	0	1	0	0	-0.01	-0.22	0.47	2011
SATB2	ENST00000417098.1	SATB homeobox 2	820	0	0	0	0	1	0	0	1	0	-0.13	-0.13	0.47
PTEN	ENST00000371953.3	phosphatase and tensin homolog	118	0	0	0	0	1	0	0	1	2	-0.14	-0.15	0.46
ZFX	ENST00000539115.1	zinc finger protein, X-linked	583	1	1	0	0	1	0	1	0	1	-0.07	-0.12	0.46	2011
ZBTB6	ENST00000373659.3	zinc finger and BTB domain containing 6	55	1	0	1	0	0	0	0	0	0	-0.07	-0.18	0.46	2007, 2009
FAM73B	ENST00000277475.5	family with sequence similarity 73, member B	651	0	0	0	0	2	0	1	1	0	-0.15	-0.15	0.46	2007, 2011
BMP6	ENST00000283147.6	bone morphogenetic protein 6	1070	0	0	0	0	1	0	0	1	0	-0.07	-0.19	0.46
HSPA4L	ENST00000296464.4	heat shock 70kDa protein 4-like	348	1	1	0	0	6	2	4	0	1	-0.24	-0.34	0.45
ZFP36L2	ENST00000282388.3	ZFP36 ring finger protein-like 2	317	1	0	1	0	1	0	0	1	0	-0.03	-0.04	0.45	2005, 2007
SLC39A6	ENST00000269187.5	solute carrier family 39 (zinc transporter), member 6	208	1	0	1	0	0	0	0	0	0	-0.23	-0.23	0.45	2011
TIFAB	ENST00000537858.1	TRAF-interacting protein with forkhead-associated domain, family member B	5	1	0	1	0	1	0	0	1	1	-0.2	-0.2	0.45
C5orf20	ENST00000503143.2	chromosome 5 open reading frame 20	5	1	0	1	0	0	0	0	0	0	-0.12	-0.12	0.45	2009, 2011
MKRN1	ENST00000255977.2	makorin ring finger protein 1	5	1	0	1	0	0	0	0	0	2	-0.26	-0.26	0.45	2005, 2007, 2009, 2011
LSM14B	ENST00000253001.4	LSM14B, SCD6 homolog B (S. cerevisiae)	700	0	0	0	0	1	0	0	1	0	-0.21	-0.21	0.45
TP63	ENST00000392460.3	tumor protein p63	0	0	0	0	0	1	0	0	1	0	-0.26	-0.26	0.45	2005, 2007, 2009, 2011
TEAD1	ENST00000361905.4	TEA domain family member 1 (SV40 transcriptional enhancer factor)	740	0	0	0	0	1	0	0	1	1	-0.17	-0.17	0.45
PSEN1	ENST00000344094.3	presenilin 1	1340	1	0	1	0	0	0	0	0	0	-0.09	-0.15	0.45	2011
ARHGAP30	ENST00000368016.3	Rho GTPase activating protein 30	5	1	1	0	0	0	0	0	0	0	-0.36	-0.36	0.44	2009, 2011
GDA	ENST00000358399.3	guanine deaminase	5	0	0	0	0	1	0	0	1	2	-0.15	-0.15	0.44	2011
KIF1B	ENST00000377086.1	kinesin family member 1B	234	1	0	1	0	1	0	1	0	0	-0.08	-0.08	0.44
LGR4	ENST00000379214.4	leucine-rich repeat containing G protein-coupled receptor 4	1387	1	0	1	0	0	0	0	0	0	-0.08	-0.08	0.44
SERP1	ENST00000239944.2	stress-associated endoplasmic reticulum protein 1	3242	1	0	1	0	0	0	0	0	1	-0.32	-0.39	0.44
MXD1	ENST00000264444.2	MAX dimerization protein 1	183	1	1	0	0	0	0	0	0	2	-0.27	-0.27	0.43	2009, 2011
FUNDC2	ENST00000369498.3	FUN14 domain containing 2	130	1	1	0	0	0	0	0	0	5	-0.15	-0.36	0.43
ATF6B	ENST00000375203.3	activating transcription factor 6 beta	511	1	1	0	0	0	0	0	0	0	-0.39	-0.39	0.43	2011
PAN3	ENST00000282391.5	PAN3 poly(A) specific ribonuclease subunit homolog (S. cerevisiae)	361	1	0	1	0	0	0	0	0	1	-0.11	-0.11	0.43	2007, 2011
ETV1	ENST00000430479.1	ets variant 1	160	1	1	0	0	0	0	0	0	1	-0.17	-0.23	0.43	2007, 2009, 2011
PER1	ENST00000317276.4	period circadian clock 1	1210	0	0	0	0	1	0	0	1	1	-0.11	-0.11	0.43
CRIM1	ENST00000280527.2	cysteine rich transmembrane BMP regulator 1 (chordin-like)	4842	1	0	1	0	0	0	0	0	2	-0.33	-0.33	0.43	2005, 2007, 2009, 2011
PTCHD1	ENST00000379361.4	patched domain containing 1	59	1	0	1	0	1	0	1	0	1	-0.09	-0.11	0.42	2007, 2009, 2011
WBSCR17	ENST00000333538.5	Williams-Beuren syndrome chromosome region 17	5	1	0	1	0	0	0	0	0	0	-0.29	-0.29	0.42	2011
EPC2	ENST00000258484.6	enhancer of polycomb homolog 2 (Drosophila)	152	1	1	0	0	1	0	1	0	1	-0.32	-0.39	0.42
KIAA0513	ENST00000566428.1	KIAA0513	5	1	0	1	0	2	0	1	1	1	-0.11	-0.11	0.42	2009, 2011
SLC25A37	ENST00000519973.1	solute carrier family 25 (mitochondrial iron transporter), member 37	145	1	1	0	0	1	0	1	0	2	-0.07	-0.15	0.42
IP6K1	ENST00000468463.1	inositol hexakisphosphate kinase 1	406	1	0	1	0	0	0	0	0	0	0	-0.14	0.42	2005, 2007, 2011
CHD1	ENST00000284049.3	chromodomain helicase DNA binding protein 1	35	1	1	0	0	0	0	0	0	0	0	-0.03	0.41
CREB1	ENST00000432329.2	cAMP responsive element binding protein 1	295	0	0	0	0	2	0	1	1	2	-0.14	-0.28	0.41	2011
RAB7L1	ENST00000367139.3	RAB7, member RAS oncogene family-like 1	61	0	0	0	0	3	0	2	1	1	-0.15	-0.15	0.4
ZNF473	ENST00000595661.1	zinc finger protein 473	187	1	1	0	0	1	0	1	0	0	-0.3	-0.46	0.4	2009, 2011
MAPRE2	ENST00000436190.2	microtubule-associated protein, RP/EB family, member 2	361	1	0	1	0	0	0	0	0	0	0	-0.06	0.4
GOLGA1	ENST00000373555.4	golgin A1	334	1	1	0	0	1	0	1	0	1	-0.22	-0.22	0.4	2009, 2011
MBNL2	ENST00000345429.6	muscleblind-like splicing regulator 2	34	1	0	1	0	0	0	0	0	0	-0.09	-0.18	0.4	2005, 2007, 2011
SPRED1	ENST00000299084.4	sprouty-related, EVH1 domain containing 1	547	1	0	1	0	0	0	0	0	1	-0.07	-0.27	0.39	2011
SLC6A9	ENST00000372310.3	solute carrier family 6 (neurotransmitter transporter, glycine), member 9	74	1	0	1	0	0	0	0	0	0	-0.1	-0.1	0.39	2007, 2011
ANKRD33B	ENST00000296657.5	ankyrin repeat domain 33B	9	1	0	1	0	0	0	0	0	2	-0.04	-0.1	0.39
STK17B	ENST00000263955.4	serine/threonine kinase 17b	113	1	0	1	0	0	0	0	0	2	-0.15	-0.36	0.39	2011
AGAP2	ENST00000257897.3	ArfGAP with GTPase domain, ankyrin repeat and PH domain 2	12	1	0	1	0	0	0	0	0	0	-0.02	-0.02	0.38	2009, 2011
RPS6KA1	ENST00000374168.2	ribosomal protein S6 kinase, 90kDa, polypeptide 1	1449	1	0	1	0	0	0	0	0	0	-0.2	-0.2	0.38	2005, 2007, 2009, 2011
GAB2	ENST00000340149.2	GRB2-associated binding protein 2	627	1	0	1	0	0	0	0	0	0	-0.14	-0.14	0.38	2009, 2011
AKT1	ENST00000554581.1	v-akt murine thymoma viral oncogene homolog 1	214	1	0	1	0	1	1	0	0	0	-0.17	-0.41	0.38	2009, 2011
UEVLD	ENST00000541984.1	UEV and lactate/malate dehyrogenase domains	39	1	0	1	0	1	0	0	1	1	-0.18	-0.33	0.37
ONECUT1	ENST00000560699.2	one cut homeobox 1	10	2	0	2	0	1	0	0	1	1	-0.38	-0.63	0.37
ANAPC16	ENST00000299381.4	anaphase promoting complex subunit 16	986	1	0	1	0	0	0	0	0	1	-0.04	-0.18	0.36	2005, 2007, 2011
GPR180	ENST00000376958.4	G protein-coupled receptor 180	161	1	1	0	0	2	0	1	1	0	-0.13	-0.15	0.36	2011
ITPKB	ENST00000272117.3	inositol-trisphosphate 3-kinase B	5	1	0	1	0	0	0	0	0	0	-0.11	-0.11	0.36
SLC25A51	ENST00000380590.3	solute carrier family 25, member 51	170	1	0	1	0	1	0	1	0	0	-0.19	-0.19	0.36
SATB1	ENST00000338745.6	SATB homeobox 1	312	1	0	1	0	0	0	0	0	0	-0.02	-0.1	0.36
SHF	ENST00000560540.1	Src homology 2 domain containing F	112	1	0	1	0	0	0	0	0	0	-0.01	-0.24	0.36
GLTSCR1L	ENST00000314073.5	GLTSCR1-like	59	1	0	1	0	0	0	0	0	0	-0.23	-0.23	0.36	2009, 2011
PCBP3	ENST00000400314.1	poly(rC) binding protein 3	10	1	0	1	0	0	0	0	0	0	-0.05	-0.05	0.36	2009, 2011
RELA	ENST00000525693.1	v-rel avian reticuloendotheliosis viral oncogene homolog A	1707	1	1	0	0	1	0	1	0	1	-0.47	-0.48	0.35	2011
IFFO1	ENST00000436152.2	intermediate filament family orphan 1	552	1	0	1	0	0	0	0	0	1	0	-0.2	0.35
ADRB1	ENST00000369295.2	adrenoceptor beta 1	12	1	0	1	0	0	0	0	0	0	-0.17	-0.17	0.35	2009, 2011
UBR3	ENST00000272793.5	ubiquitin protein ligase E3 component n-recognin 3 (putative)	200	1	0	1	0	0	0	0	0	0	-0.07	-0.18	0.35	2005, 2007
ABCE1	ENST00000296577.4	ATP-binding cassette, sub-family E (OABP), member 1	787	0	0	0	0	1	0	0	1	0	-0.13	-0.13	0.34
IMPG2	ENST00000193391.7	interphotoreceptor matrix proteoglycan 2	5	1	1	0	0	0	0	0	0	0	-0.1	-0.1	0.34	2011
RPRD2	ENST00000539519.1	regulation of nuclear pre-mRNA domain containing 2	280	0	0	0	0	1	0	0	1	1	-0.11	-0.13	0.34
CCDC25	ENST00000356537.4	coiled-coil domain containing 25	654	1	0	1	0	0	0	0	0	1	-0.22	-0.22	0.34	2009
MAML1	ENST00000292599.3	mastermind-like 1 (Drosophila)	910	1	0	1	0	0	0	0	0	1	-0.02	-0.02	0.34	2007, 2009, 2011
SRSF12	ENST00000452027.2	serine/arginine-rich splicing factor 12	53	1	0	1	0	2	0	2	0	0	-0.06	-0.33	0.34	2009, 2011
CERS6	ENST00000305747.6	ceramide synthase 6	1932	1	0	1	0	0	0	0	0	1	-0.07	-0.08	0.34	2007, 2009, 2011
TBC1D2	ENST00000375064.1	TBC1 domain family, member 2	873	1	0	1	0	1	0	0	1	0	-0.3	-0.3	0.34
DYRK4	ENST00000545342.1	dual-specificity tyrosine-(Y)-phosphorylation regulated kinase 4	482	1	1	0	0	1	0	0	1	0	-0.8	-0.93	0.34	2009, 2011
TBC1D8B	ENST00000357242.5	TBC1 domain family, member 8B (with GRAM domain)	69	1	0	1	0	1	0	1	0	0	-0.24	-0.25	0.34	2007, 2011
HECTD2	ENST00000371667.1	HECT domain containing E3 ubiquitin protein ligase 2	1514	1	0	1	0	0	0	0	0	0	-0.29	-0.29	0.34
POLK	ENST00000241436.4	polymerase (DNA directed) kappa	294	2	1	1	0	0	0	0	0	0	-0.41	-0.56	0.33	2009, 2011
OTUD4	ENST00000454497.2	OTU domain containing 4	18	1	0	1	0	0	0	0	0	0	-0.07	-0.07	0.33	2007
EIF2S1	ENST00000256383.4	eukaryotic translation initiation factor 2, subunit 1 alpha, 35kDa	3360	1	0	1	0	1	0	0	1	0	-0.02	-0.26	0.33	2009, 2011
ZFP3	ENST00000318833.3	ZFP3 zinc finger protein	29	1	1	0	0	0	0	0	0	3	-0.14	-0.14	0.33	2011
TCF20	ENST00000359486.3	transcription factor 20 (AR1)	33	1	0	1	0	0	0	0	0	0	-0.02	-0.02	0.33	2011
MSANTD4	ENST00000301919.4	Myb/SANT-like DNA-binding domain containing 4 with coiled-coils	304	1	1	0	0	2	0	2	0	1	-0.45	-0.56	0.33	2011
PON2	ENST00000536183.1	paraoxonase 2	597	1	0	1	0	0	0	0	0	0	-0.28	-0.28	0.32
SPRYD3	ENST00000301463.4	SPRY domain containing 3	353	1	1	0	0	0	0	0	0	0	-0.23	-0.24	0.32	2009, 2011
KANSL1	ENST00000574590.1	KAT8 regulatory NSL complex subunit 1	5	1	0	1	0	0	0	0	0	0	-0.09	-0.09	0.32	2007, 2011
UNC5CL	ENST00000244565.3	unc-5 homolog C (C. elegans)-like	25	1	1	0	0	0	0	0	0	1	-0.17	-0.17	0.32
SPOPL	ENST00000280098.4	speckle-type POZ protein-like	216	1	0	1	0	1	0	1	0	1	-0.25	-0.26	0.32	2009, 2011
KPNA1	ENST00000344337.6	karyopherin alpha 1 (importin alpha 5)	1030	0	0	0	0	1	0	0	1	1	-0.08	-0.08	0.32	2005, 2007, 2009, 2011
HS2ST1	ENST00000370550.5	heparan sulfate 2-O-sulfotransferase 1	787	1	0	1	0	2	2	0	0	0	-0.36	-0.45	0.32	2011
NHSL2	ENST00000540800.1	NHS-like 2	5	0	0	0	0	4	0	1	3	0	-0.19	-0.19	0.32
SUV39H2	ENST00000313519.5	suppressor of variegation 3-9 homolog 2 (Drosophila)	54	1	0	1	0	3	0	3	0	0	-0.13	-0.27	0.31
MLLT10	ENST00000377072.3	myeloid/lymphoid or mixed-lineage leukemia (trithorax homolog, Drosophila); translocated to, 10	495	1	0	1	0	0	0	0	0	0	-0.11	-0.11	0.31
SLC46A3	ENST00000266943.6	solute carrier family 46, member 3	5	1	0	1	0	0	0	0	0	3	-0.18	-0.18	0.31	2009, 2011
PTPDC1	ENST00000375360.3	protein tyrosine phosphatase domain containing 1	46	1	0	1	0	0	0	0	0	0	-0.26	-0.26	0.31	2011
ANKRD54	ENST00000215941.4	ankyrin repeat domain 54	5	1	1	0	0	0	0	0	0	2	-0.24	-0.24	0.3	2007, 2009, 2011
MCM3	ENST00000229854.7	minichromosome maintenance complex component 3	3350	1	0	1	0	0	0	0	0	0	-0.12	-0.12	0.3	2011
LCA5	ENST00000369846.4	Leber congenital amaurosis 5	8	0	0	0	0	1	0	0	1	0	-0.11	-0.11	0.3
GALNT3	ENST00000392701.3	UDP-N-acetyl-alpha-D-galactosamine:polypeptide N-acetylgalactosaminyltransferase 3 (GalNAc-T3)	40	1	1	0	0	1	0	1	0	0	-0.55	-0.55	0.3	2011
CDC23	ENST00000394886.2	cell division cycle 23	740	1	0	1	0	0	0	0	0	0	-0.22	-0.22	0.3	2009, 2011
E2F3	ENST00000346618.3	E2F transcription factor 3	91	1	0	1	0	0	0	0	0	0	-0.03	-0.03	0.3	2011
ACVR1C	ENST00000243349.8	activin A receptor, type IC	27	1	0	1	0	1	0	1	0	1	-0.1	-0.15	0.29	2011
DCDC2	ENST00000378450.3	doublecortin domain containing 2	11	1	1	0	0	0	0	0	0	0	-0.16	-0.39	0.29	2009, 2011
TBC1D30	ENST00000542120.1	TBC1 domain family, member 30	153	1	0	1	0	0	0	0	0	0	-0.01	-0.02	0.29
CADM1	ENST00000452722.3	cell adhesion molecule 1	676	0	0	0	0	1	0	0	1	0	0	-0.03	0.29	2007
NDNF	ENST00000379692.4	neuron-derived neurotrophic factor	51	1	0	1	0	1	1	0	0	1	-0.01	-0.12	0.28
AKAP5	ENST00000394718.4	A kinase (PRKA) anchor protein 5	75	1	1	0	0	2	0	2	0	1	-0.26	-0.28	0.28	2009, 2011
LOH12CR1	ENST00000314565.4	loss of heterozygosity, 12, chromosomal region 1	135	0	0	0	0	2	0	1	1	1	-0.04	-0.08	0.28
TOM1L2	ENST00000581396.1	target of myb1-like 2 (chicken)	35	0	0	0	0	2	0	1	1	0	-0.11	-0.23	0.28
GPR12	ENST00000405846.3	G protein-coupled receptor 12	5	1	1	0	0	2	0	2	0	0	-0.17	-0.17	0.28	2011
SPOP	ENST00000393328.2	speckle-type POZ protein	883	1	1	0	0	0	0	0	0	0	-0.38	-0.38	0.28	2005, 2007, 2009, 2011
ZNF652	ENST00000362063.2	zinc finger protein 652	33	1	0	1	0	1	1	0	0	3	-0.02	-0.09	0.28	2011
TEX2	ENST00000258991.3	testis expressed 2	127	0	0	0	0	1	0	0	1	0	-0.02	-0.18	0.28
TLR4	ENST00000355622.6	toll-like receptor 4	47	1	0	1	0	2	0	1	1	0	-0.06	-0.16	0.28
STOX2	ENST00000308497.4	storkhead box 2	379	1	0	1	0	0	0	0	0	0	-0.02	-0.02	0.28
DIRC2	ENST00000261038.5	disrupted in renal carcinoma 2	1041	1	0	1	0	0	0	0	0	0	0	-0.17	0.27	2011
SOBP	ENST00000317357.5	sine oculis binding protein homolog (Drosophila)	22	0	0	0	0	2	0	0	2	2	-0.07	-0.23	0.27	2007
ADAMTS18	ENST00000282849.5	ADAM metallopeptidase with thrombospondin type 1 motif, 18	7	1	0	1	0	0	0	0	0	0	-0.11	-0.11	0.27	2009, 2011
SCIMP	ENST00000574081.1	SLP adaptor and CSK interacting membrane protein	5	1	0	1	0	1	0	1	0	0	-0.25	-0.29	0.27
GPR161	ENST00000367838.1	G protein-coupled receptor 161	1712	1	0	1	0	2	0	2	0	0	-0.11	-0.13	0.27
FGL2	ENST00000248598.5	fibrinogen-like 2	189	1	0	1	0	2	0	2	0	0	-0.35	-0.49	0.27
ABI2	ENST00000295851.5	abl-interactor 2	877	1	0	1	0	4	0	4	0	2	-0.03	-0.17	0.27	2011
C2orf44	ENST00000406895.3	chromosome 2 open reading frame 44	104	1	1	0	0	0	0	0	0	0	-0.17	-0.17	0.27	2009, 2011
RP11-10A14.4	ENST00000518496.1	Uncharacterized protein	9	1	0	1	0	1	0	1	0	0	-0.06	-0.15	0.26
CTSA	ENST00000372484.3	cathepsin A	3915	1	0	1	0	0	0	0	0	0	-0.3	-0.3	0.26	2009, 2011
CAPN7	ENST00000253693.2	calpain 7	76	1	0	1	0	0	0	0	0	1	-0.17	-0.19	0.26
TSEN34	ENST00000302937.4	TSEN34 tRNA splicing endonuclease subunit	2691	1	1	0	0	1	0	0	1	0	-0.59	-0.76	0.26	2009, 2011
PDE3B	ENST00000282096.4	phosphodiesterase 3B, cGMP-inhibited	258	0	0	0	0	3	0	2	1	2	-0.09	-0.19	0.26
ITFG1	ENST00000544001.2	integrin alpha FG-GAP repeat containing 1	1443	1	0	1	0	0	0	0	0	0	-0.05	-0.3	0.26	2009, 2011
R3HDM1	ENST00000264160.4	R3H domain containing 1	195	0	0	0	0	1	0	0	1	0	-0.17	-0.17	0.26	2007
SPRY4	ENST00000344120.4	sprouty homolog 4 (Drosophila)	110	1	0	1	0	0	0	0	0	2	-0.09	-0.09	0.26
ASB1	ENST00000264607.4	ankyrin repeat and SOCS box containing 1	408	1	0	1	0	2	0	2	0	0	-0.1	-0.14	0.25	2011
MICAL3	ENST00000441493.2	microtubule associated monooxygenase, calponin and LIM domain containing 3	58	1	0	1	0	0	0	0	0	0	-0.02	-0.03	0.25	2011
KIT	ENST00000288135.5	v-kit Hardy-Zuckerman 4 feline sarcoma viral oncogene homolog	329	0	0	0	0	2	0	1	1	1	-0.05	-0.05	0.25
PLXDC2	ENST00000377252.4	plexin domain containing 2	506	1	0	1	0	1	0	0	1	3	-0.02	-0.04	0.24
CMKLR1	ENST00000312143.7	chemokine-like receptor 1	5	1	0	1	0	0	0	0	0	2	-0.26	-0.26	0.24
BAG2	ENST00000370693.5	BCL2-associated athanogene 2	2237	1	0	1	0	0	0	0	0	1	0	-0.35	0.24
FKBP9	ENST00000242209.4	FK506 binding protein 9, 63 kDa	43	0	0	0	0	3	0	2	1	1	-0.13	-0.17	0.24
NPM1	ENST00000393820.2	nucleophosmin (nucleolar phosphoprotein B23, numatrin)	101	1	0	1	0	0	0	0	0	0	-0.32	-0.32	0.24
ISM1	ENST00000262487.4	isthmin 1, angiogenesis inhibitor	9	1	0	1	0	0	0	0	0	0	-0.26	-0.26	0.24	2009, 2011
FMNL3	ENST00000335154.5	formin-like 3	132	1	0	1	0	2	1	1	0	2	-0.08	-0.13	0.24	2011
TARDBP	ENST00000240185.3	TAR DNA binding protein	410	2	0	2	0	1	1	0	0	0	-0.09	-0.34	0.24	2011
ZNF704	ENST00000327835.3	zinc finger protein 704	124	1	0	1	0	2	0	2	0	3	-0.19	-0.39	0.24
RAD18	ENST00000264926.2	RAD18 homolog (S. cerevisiae)	211	1	1	0	0	1	1	0	0	2	-0.31	-0.49	0.24	2011
YIPF7	ENST00000415895.4	Yip1 domain family, member 7	5	1	1	0	0	0	0	0	0	0	-0.47	-0.47	0.23
ZNF25	ENST00000302609.7	zinc finger protein 25	11	1	1	0	0	1	0	1	0	1	-0.37	-0.38	0.23	2009, 2011
RNF38	ENST00000259605.6	ring finger protein 38	348	1	0	1	0	0	0	0	0	0	-0.26	-0.27	0.23	2007, 2011
CHD7	ENST00000423902.2	chromodomain helicase DNA binding protein 7	925	1	1	0	0	0	0	0	0	0	0	-0.1	0.23
FOXO3	ENST00000343882.6	forkhead box O3	32	1	1	0	0	0	0	0	0	0	-0.03	-0.03	0.23	2009, 2011
PARG	ENST00000402038.3	poly (ADP-ribose) glycohydrolase	445	1	1	0	0	1	0	1	0	1	-0.01	-0.15	0.23
SCUBE3	ENST00000274938.7	signal peptide, CUB domain, EGF-like 3	47	0	0	0	0	1	0	0	1	2	-0.04	-0.08	0.23
PIK3AP1	ENST00000339364.5	phosphoinositide-3-kinase adaptor protein 1	14	0	0	0	0	3	0	1	2	0	-0.09	-0.12	0.23
NEK10	ENST00000295720.6	NIMA-related kinase 10	66	1	0	1	0	1	0	0	1	0	-0.18	-0.28	0.23
KAT7	ENST00000259021.4	K(lysine) acetyltransferase 7	48	1	0	1	0	1	0	1	0	2	-0.04	-0.11	0.22
NNAT	ENST00000062104.2	neuronatin	5	1	0	1	0	0	0	0	0	1	-0.09	-0.09	0.22	2011
TBCEL	ENST00000422003.2	tubulin folding cofactor E-like	89	1	0	1	0	1	0	1	0	3	-0.15	-0.27	0.22	2011
CEP128	ENST00000281129.3	centrosomal protein 128kDa	280	1	0	1	0	0	0	0	0	0	-0.21	-0.21	0.22	2011
RBBP7	ENST00000380087.2	retinoblastoma binding protein 7	270	1	0	1	0	0	0	0	0	0	-0.31	-0.31	0.22	2005, 2007
ALG9	ENST00000531154.1	ALG9, alpha-1,2-mannosyltransferase	586	1	0	1	0	0	0	0	0	2	-0.01	-0.14	0.21
ARHGEF7	ENST00000426073.2	Rho guanine nucleotide exchange factor (GEF) 7	361	1	0	1	0	0	0	0	0	0	-0.13	-0.14	0.21	2011
GAN	ENST00000568107.2	gigaxonin	185	0	0	0	0	4	1	2	1	4	-0.07	-0.12	0.21
FAM177A1	ENST00000280987.4	family with sequence similarity 177, member A1	765	1	0	1	0	1	0	1	0	0	-0.02	-0.25	0.21
UPF3A	ENST00000375299.3	UPF3 regulator of nonsense transcripts homolog A (yeast)	44	1	0	1	0	0	0	0	0	0	-0.06	-0.06	0.21	2009, 2011
SLC46A2	ENST00000374228.4	solute carrier family 46, member 2	5	1	0	1	0	0	0	0	0	0	-0.15	-0.15	0.21	2009, 2011
CA12	ENST00000178638.3	carbonic anhydrase XII	42	1	0	1	0	0	0	0	0	0	-0.07	-0.18	0.21
ADAT2	ENST00000606514.1	adenosine deaminase, tRNA-specific 2	303	1	0	1	0	0	0	0	0	0	-0.32	-0.34	0.21
TRPS1	ENST00000395715.3	trichorhinophalangeal syndrome I	94	1	0	1	0	2	1	1	0	0	-0.27	-0.32	0.21	2005, 2007, 2009, 2011
TTF2	ENST00000369466.4	transcription termination factor, RNA polymerase II	837	1	0	1	0	1	0	1	0	0	0	-0.05	0.2
TM9SF3	ENST00000371142.4	transmembrane 9 superfamily member 3	1030	0	0	0	0	1	0	0	1	0	-0.11	-0.11	0.2
N4BP1	ENST00000262384.3	NEDD4 binding protein 1	105	1	0	1	0	1	0	1	0	3	-0.03	-0.04	0.2
SYDE2	ENST00000341460.5	synapse defective 1, Rho GTPase, homolog 2 (C. elegans)	72	0	0	0	0	1	0	0	1	0	-0.13	-0.13	0.2	2009, 2011
PTPRT	ENST00000373187.1	protein tyrosine phosphatase, receptor type, T	5	1	0	1	0	1	0	1	0	3	-0.12	-0.12	0.2
SYNRG	ENST00000339208.6	synergin, gamma	106	1	0	1	0	1	0	1	0	0	-0.08	-0.14	0.2	2011
PAWR	ENST00000328827.4	PRKC, apoptosis, WT1, regulator	1872	0	0	0	0	3	0	2	1	0	-0.02	-0.15	0.19
LYSMD3	ENST00000509384.1	LysM, putative peptidoglycan-binding, domain containing 3	92	1	0	1	0	0	0	0	0	0	-0.23	-0.24	0.19	2011
MSH3	ENST00000265081.6	mutS homolog 3	443	1	1	0	0	2	0	2	0	0	-0.04	-0.09	0.19
BRWD1	ENST00000342449.3	bromodomain and WD repeat domain containing 1	96	1	0	1	0	1	0	1	0	4	-0.04	-0.14	0.19
NEUROD4	ENST00000242994.3	neuronal differentiation 4	5	1	1	0	0	1	0	0	1	0	-0.13	-0.13	0.19	2011
STK40	ENST00000359297.2	serine/threonine kinase 40	214	1	1	0	0	1	0	1	0	0	-0.04	-0.05	0.19	2011
CECR2	ENST00000400573.5	cat eye syndrome chromosome region, candidate 2	46	1	0	1	0	0	0	0	0	0	-0.01	-0.02	0.19
VKORC1L1	ENST00000360768.3	vitamin K epoxide reductase complex, subunit 1-like 1	2291	1	1	0	0	3	0	3	0	0	-0.09	-0.22	0.19
SLC38A1	ENST00000398637.5	solute carrier family 38, member 1	1967	1	0	1	0	1	0	0	1	0	-0.02	-0.03	0.19	2011
TRIM2	ENST00000338700.5	tripartite motif containing 2	22	1	0	1	0	0	0	0	0	0	-0.13	-0.13	0.19	2009, 2011
HAUS3	ENST00000243706.4	HAUS augmin-like complex, subunit 3	466	0	0	0	0	2	0	1	1	0	0	-0.11	0.19
SLC11A1	ENST00000233202.6	solute carrier family 11 (proton-coupled divalent metal ion transporter), member 1	33	1	0	1	0	0	0	0	0	3	-0.13	-0.13	0.19
RALGDS	ENST00000372050.3	ral guanine nucleotide dissociation stimulator	143	1	1	0	0	0	0	0	0	0	-0.23	-0.23	0.18	2005, 2007, 2009, 2011
SNAPIN	ENST00000368685.5	SNAP-associated protein	1843	1	0	1	0	0	0	0	0	0	-0.22	-0.24	0.18
ESR1	ENST00000440973.1	estrogen receptor 1	5	1	0	1	0	1	0	0	1	2	-0.26	-0.26	0.18	2005, 2007, 2011
C1orf173	ENST00000326665.5	chromosome 1 open reading frame 173	5	1	0	1	0	0	0	0	0	0	-0.08	-0.08	0.18	2009, 2011
EPHA5	ENST00000273854.3	EPH receptor A5	48	1	1	0	0	2	0	2	0	2	-0.27	-0.3	0.18	2011
BICC1	ENST00000373886.3	bicaudal C homolog 1 (Drosophila)	165	1	0	1	0	0	0	0	0	0	-0.13	-0.13	0.18
PCDH17	ENST00000377918.3	protocadherin 17	477	1	0	1	0	0	0	0	0	0	-0.1	-0.1	0.18
MARCH11	ENST00000332432.8	membrane-associated ring finger (C3HC4) 11	5	1	0	1	0	0	0	0	0	0	-0.34	-0.34	0.18
TMCC1	ENST00000432054.2	transmembrane and coiled-coil domain family 1	97	1	0	1	0	0	0	0	0	1	-0.06	-0.07	0.18	2009, 2011
PRDM10	ENST00000358825.5	PR domain containing 10	68	1	0	1	0	0	0	0	0	1	-0.24	-0.24	0.18
SLC22A5	ENST00000245407.3	solute carrier family 22 (organic cation/carnitine transporter), member 5	37	1	0	1	0	0	0	0	0	1	-0.06	-0.09	0.18	2009, 2011
NDST1	ENST00000261797.6	N-deacetylase/N-sulfotransferase (heparan glucosaminyl) 1	13660	0	0	0	0	1	0	0	1	0	-0.01	-0.01	0.18
HAUS5	ENST00000379045.2	HAUS augmin-like complex, subunit 5	133	1	1	0	0	0	0	0	0	0	-0.08	-0.23	0.17
EGFR	ENST00000275493.2	epidermal growth factor receptor	632	1	0	1	0	2	1	1	0	1	-0.17	-0.19	0.17
EEPD1	ENST00000242108.4	endonuclease/exonuclease/phosphatase family domain containing 1	39	1	0	1	0	0	0	0	0	1	-0.16	-0.2	0.17
DPP3	ENST00000360510.2	dipeptidyl-peptidase 3	189	1	0	1	0	0	0	0	0	0	-0.14	-0.14	0.17	2011
ZFYVE16	ENST00000338008.5	zinc finger, FYVE domain containing 16	388	0	0	0	0	2	0	1	1	0	-0.24	-0.31	0.17
SNIP1	ENST00000296215.6	Smad nuclear interacting protein 1	355	0	0	0	0	1	0	0	1	0	-0.16	-0.16	0.17
KLHL11	ENST00000319121.3	kelch-like family member 11	16	1	0	1	0	0	0	0	0	0	-0.01	-0.02	0.17
ASH1L	ENST00000368346.3	ash1 (absent, small, or homeotic)-like (Drosophila)	56	1	0	1	0	0	0	0	0	1	-0.07	-0.07	0.17	2009, 2011
TVP23B	ENST00000307767.8	trans-golgi network vesicle protein 23 homolog B (S. cerevisiae)	5	1	0	1	0	0	0	0	0	1	-0.15	-0.15	0.17	2011
SLK	ENST00000335753.4	STE20-like kinase	260	1	0	1	0	0	0	0	0	0	-0.17	-0.17	0.17
PLSCR4	ENST00000354952.2	phospholipid scramblase 4	133	1	0	1	0	0	0	0	0	1	-0.25	-0.25	0.17	2011
PAFAH2	ENST00000374282.3	platelet-activating factor acetylhydrolase 2, 40kDa	287	1	0	1	0	0	0	0	0	0	-0.2	-0.2	0.16	2011
RHO	ENST00000296271.3	rhodopsin	5	1	0	1	0	0	0	0	0	0	-0.1	-0.1	0.16	2011
PPP1R37	ENST00000221462.4	protein phosphatase 1, regulatory subunit 37	513	1	0	1	0	0	0	0	0	0	-0.16	-0.16	0.16	2011
PAM	ENST00000438793.3	peptidylglycine alpha-amidating monooxygenase	17149	1	0	1	0	0	0	0	0	0	-0.23	-0.23	0.16	2011
SYTL4	ENST00000372989.1	synaptotagmin-like 4	84	1	0	1	0	1	0	1	0	0	-0.17	-0.2	0.16	2011
NCKAP1	ENST00000361354.4	NCK-associated protein 1	700	0	0	0	0	6	0	4	2	2	0	-0.29	0.16
DOK6	ENST00000382713.5	docking protein 6	8	0	0	0	0	2	0	1	1	0	-0.19	-0.19	0.16
NBEAL2	ENST00000450053.3	neurobeachin-like 2	70	1	0	1	0	0	0	0	0	0	-0.06	-0.06	0.16
NRCAM	ENST00000379028.3	neuronal cell adhesion molecule	152	1	0	1	0	0	0	0	0	0	-0.14	-0.14	0.16
PCDHA12	ENST00000398631.2	protocadherin alpha 12	86	1	0	1	0	0	0	0	0	1	-0.05	-0.15	0.16	2005, 2007
PCDHA7	ENST00000525929.1	protocadherin alpha 7	86	1	0	1	0	0	0	0	0	1	-0.05	-0.15	0.16	2005, 2007
PCDHA5	ENST00000529859.1	protocadherin alpha 5	86	1	0	1	0	0	0	0	0	1	-0.05	-0.15	0.16	2005, 2007
PCDHA10	ENST00000307360.5	protocadherin alpha 10	86	1	0	1	0	0	0	0	0	1	-0.05	-0.15	0.16	2005, 2007
PCDHA2	ENST00000526136.1	protocadherin alpha 2	86	1	0	1	0	0	0	0	0	1	-0.05	-0.15	0.16	2005, 2007
PCDHA4	ENST00000530339.1	protocadherin alpha 4	86	1	0	1	0	0	0	0	0	1	-0.05	-0.15	0.16	2005, 2007
PCDHA13	ENST00000289272.2	protocadherin alpha 13	86	1	0	1	0	0	0	0	0	1	-0.05	-0.15	0.16	2005, 2007
PCDHA6	ENST00000529310.1	protocadherin alpha 6	86	1	0	1	0	0	0	0	0	1	-0.05	-0.15	0.16	2005, 2007
PCDHA8	ENST00000531613.1	protocadherin alpha 8	86	1	0	1	0	0	0	0	0	1	-0.05	-0.15	0.16	2005, 2007
PCDHA11	ENST00000398640.2	protocadherin alpha 11	86	1	0	1	0	0	0	0	0	1	-0.05	-0.15	0.16
PCDHA1	ENST00000504120.2	protocadherin alpha 1	86	1	0	1	0	0	0	0	0	1	-0.05	-0.15	0.16	2005, 2007
PCDHA3	ENST00000522353.2	protocadherin alpha 3	86	1	0	1	0	0	0	0	0	1	-0.05	-0.15	0.16	2005, 2007
PCDHAC1	ENST00000253807.2	protocadherin alpha subfamily C, 1	86	1	0	1	0	0	0	0	0	1	-0.05	-0.15	0.16	2005, 2007
PCDHA9	ENST00000532602.1	protocadherin alpha 9	86	1	0	1	0	0	0	0	0	1	-0.05	-0.15	0.16
PCDHAC2	ENST00000289269.5	protocadherin alpha subfamily C, 2	86	1	0	1	0	0	0	0	0	1	-0.05	-0.15	0.16	2005, 2007
GLO1	ENST00000373365.4	glyoxalase I	1773	1	0	1	0	0	0	0	0	0	-0.16	-0.2	0.16
GATC	ENST00000551765.1	glutamyl-tRNA(Gln) amidotransferase, subunit C	781	1	1	0	0	1	0	1	0	0	-0.14	-0.23	0.16	2011
AL021546.6	ENST00000551806.1	Glutamyl-tRNA(Gln) amidotransferase subunit C, mitochondrial	781	1	1	0	0	1	0	1	0	0	-0.13	-0.21	0.16
ACVR1B	ENST00000257963.4	activin A receptor, type IB	3319	0	0	0	0	1	0	0	1	0	-0.01	-0.01	0.16
PHF2	ENST00000375376.4	PHD finger protein 2	151	1	0	1	0	0	0	0	0	1	-0.04	-0.04	0.15	2005, 2007
RIT1	ENST00000368323.3	Ras-like without CAAX 1	192	1	0	1	0	0	0	0	0	1	-0.01	-0.25	0.15
KLF12	ENST00000377669.2	Kruppel-like factor 12	251	1	0	1	0	0	0	0	0	2	-0.08	-0.09	0.15	2005, 2007, 2011
MYPN	ENST00000358913.5	myopalladin	73	0	0	0	0	5	0	4	1	1	-0.05	-0.11	0.15
CDH20	ENST00000262717.4	cadherin 20, type 2	5	1	0	1	0	0	0	0	0	0	-0.19	-0.19	0.15
ACVR1	ENST00000263640.3	activin A receptor, type I	1523	0	0	0	0	1	0	0	1	0	-0.13	-0.13	0.15	2005, 2007
PIGH	ENST00000216452.4	phosphatidylinositol glycan anchor biosynthesis, class H	107	1	0	1	0	0	0	0	0	0	0	-0.15	0.15
C10orf32	ENST00000339834.5	chromosome 10 open reading frame 32	642	1	0	1	0	1	0	1	0	0	-0.25	-0.28	0.15	2011
ZBTB21	ENST00000398505.3	zinc finger and BTB domain containing 21	802	1	0	1	0	1	1	0	0	0	-0.08	-0.13	0.15	2011
SLC7A2	ENST00000494857.1	solute carrier family 7 (cationic amino acid transporter, y+ system), member 2	1233	1	0	1	0	1	0	1	0	0	-0.14	-0.14	0.15
PCBD1	ENST00000299299.3	pterin-4 alpha-carbinolamine dehydratase/dimerization cofactor of hepatocyte nuclear factor 1 alpha	286	1	0	1	0	0	0	0	0	1	-0.03	-0.24	0.15
ZNF77	ENST00000314531.4	zinc finger protein 77	154	1	1	0	0	0	0	0	0	0	-0.51	-0.51	0.15
DGKE	ENST00000284061.3	diacylglycerol kinase, epsilon 64kDa	470	1	0	1	0	2	0	2	0	2	-0.05	-0.07	0.15	2011
ITGA2	ENST00000296585.5	integrin, alpha 2 (CD49B, alpha 2 subunit of VLA-2 receptor)	50	1	0	1	0	0	0	0	0	0	-0.06	-0.06	0.15
LETMD1	ENST00000380123.2	LETM1 domain containing 1	1619	1	0	1	0	2	1	1	0	0	-0.17	-0.5	0.15
G3BP1	ENST00000394123.3	GTPase activating protein (SH3 domain) binding protein 1	688	1	0	1	0	0	0	0	0	2	-0.02	-0.07	0.15
DAPK2	ENST00000261891.3	death-associated protein kinase 2	21	1	0	1	0	1	0	0	1	0	-0.1	-0.19	0.14
DCAF6	ENST00000367843.3	DDB1 and CUL4 associated factor 6	834	1	1	0	0	0	0	0	0	0	-0.49	-0.51	0.14	2005, 2007
ENDOD1	ENST00000278505.4	endonuclease domain containing 1	100	0	0	0	0	2	0	2	0	0	-0.06	-0.09	0.14	2011
FBXO28	ENST00000424254.2	F-box protein 28	461	0	0	0	0	2	0	1	1	2	-0.07	-0.14	0.14
CNKSR3	ENST00000607772.1	CNKSR family member 3	567	1	0	1	0	5	1	3	1	0	-0.01	-0.12	0.14
DDX4	ENST00000505374.1	DEAD (Asp-Glu-Ala-Asp) box polypeptide 4	5	1	0	1	0	0	0	0	0	0	0	-0.15	0.14
FAM46C	ENST00000369448.3	family with sequence similarity 46, member C	74	1	0	1	0	0	0	0	0	2	-0.04	-0.14	0.14	2005, 2007, 2011
FAM13C	ENST00000373867.3	family with sequence similarity 13, member C	343	1	0	1	0	0	0	0	0	0	-0.21	-0.21	0.14	2007
CAPZA1	ENST00000263168.3	capping protein (actin filament) muscle Z-line, alpha 1	1159	1	0	1	0	0	0	0	0	0	-0.17	-0.17	0.14
PCDH1	ENST00000503492.1	protocadherin 1	30	1	0	1	0	0	0	0	0	0	-0.02	-0.02	0.14
CHD2	ENST00000394196.4	chromodomain helicase DNA binding protein 2	1237	1	0	1	0	0	0	0	0	2	-0.02	-0.02	0.14
CORO2A	ENST00000343933.5	coronin, actin binding protein, 2A	493	1	0	1	0	0	0	0	0	0	0	-0.02	0.14	2011
IRAK2	ENST00000256458.4	interleukin-1 receptor-associated kinase 2	54	1	0	1	0	0	0	0	0	1	-0.2	-0.2	0.14	2011
SPATA5	ENST00000274008.4	spermatogenesis associated 5	168	0	0	0	0	3	0	2	1	0	-0.1	-0.13	0.13
CDC27	ENST00000066544.3	cell division cycle 27	438	1	0	1	0	0	0	0	0	0	-0.01	-0.03	0.13
OSBP2	ENST00000382310.3	oxysterol binding protein 2	485	0	0	0	0	1	0	0	1	0	-0.01	-0.01	0.13	2011
TCF7L1	ENST00000282111.3	transcription factor 7-like 1 (T-cell specific, HMG-box)	577	1	0	1	0	0	0	0	0	2	-0.16	-0.16	0.13	2011
CHRM3	ENST00000255380.4	cholinergic receptor, muscarinic 3	47	1	0	1	0	2	1	1	0	0	-0.02	-0.07	0.13
NKX3-1	ENST00000380871.4	NK3 homeobox 1	240	1	0	1	0	0	0	0	0	0	-0.11	-0.11	0.13	2011
SH2D5	ENST00000375031.1	SH2 domain containing 5	7	1	0	1	0	1	0	0	1	0	-0.21	-0.21	0.13	2009, 2011
C1GALT1	ENST00000223122.3	core 1 synthase, glycoprotein-N-acetylgalactosamine 3-beta-galactosyltransferase, 1	44	0	0	0	0	1	0	0	1	0	-0.14	-0.14	0.13
SLC36A4	ENST00000326402.4	solute carrier family 36 (proton/amino acid symporter), member 4	252	0	0	0	0	2	0	0	2	0	-0.02	-0.06	0.12
SOS1	ENST00000426016.1	son of sevenless homolog 1 (Drosophila)	189	0	0	0	0	2	0	2	0	2	-0.1	-0.18	0.12	2011
FBXO39	ENST00000321535.4	F-box protein 39	5	1	0	1	0	0	0	0	0	0	-0.24	-0.24	0.12
ZNF862	ENST00000223210.4	zinc finger protein 862	7	0	0	0	0	1	0	1	0	0	-0.06	-0.06	0.12	2011
ABAT	ENST00000569156.1	4-aminobutyrate aminotransferase	66	0	0	0	0	1	0	1	0	0	-0.02	-0.05	0.12
TNRC6B	ENST00000335727.9	trinucleotide repeat containing 6B	69	0	0	0	0	3	0	3	0	3	-0.06	-0.08	0.12	2009, 2011
ANGPTL3	ENST00000371129.3	angiopoietin-like 3	59	0	0	0	0	2	0	0	2	0	0	-0.04	0.12
IRF5	ENST00000402030.2	interferon regulatory factor 5	7	1	1	0	0	1	0	1	0	0	-0.21	-0.22	0.12
RAPGEF5	ENST00000401957.2	Rap guanine nucleotide exchange factor (GEF) 5	32	0	0	0	0	2	1	1	0	2	-0.08	-0.08	0.12	2009, 2011
PCYOX1	ENST00000264441.5	prenylcysteine oxidase 1	407	0	0	0	0	3	0	2	1	1	-0.07	-0.13	0.12
ERO1LB	ENST00000354619.5	ERO1-like beta (S. cerevisiae)	478	0	0	0	0	1	0	1	0	1	-0.17	-0.21	0.12	2011
BICD1	ENST00000548411.1	bicaudal D homolog 1 (Drosophila)	205	0	0	0	0	1	0	0	1	0	-0.06	-0.06	0.11
SRSF10	ENST00000343255.5	serine/arginine-rich splicing factor 10	1920	0	0	0	0	3	1	2	0	0	-0.04	-0.07	0.11
C6orf120	ENST00000332290.2	chromosome 6 open reading frame 120	1415	0	0	0	0	1	0	1	0	0	-0.1	-0.13	0.11
NEUROD6	ENST00000297142.3	neuronal differentiation 6	5	0	0	0	0	1	0	1	0	0	-0.29	-0.29	0.11	2005, 2007
NCOR1	ENST00000268712.3	nuclear receptor corepressor 1	268	0	0	0	0	1	0	1	0	0	-0.02	-0.17	0.11
SFTPA1	ENST00000398636.3	surfactant protein A1	5	0	0	0	0	1	0	1	0	0	-0.23	-0.23	0.11
EDA2R	ENST00000374719.3	ectodysplasin A2 receptor	64	0	0	0	0	1	0	1	0	1	-0.18	-0.18	0.11
URGCP	ENST00000223341.7	upregulator of cell proliferation	180	0	0	0	0	1	0	1	0	0	-0.1	-0.1	0.11
PLCXD3	ENST00000377801.3	phosphatidylinositol-specific phospholipase C, X domain containing 3	81	0	0	0	0	2	0	1	1	1	-0.09	-0.09	0.11	2011
MAGI1	ENST00000330909.8	membrane associated guanylate kinase, WW and PDZ domain containing 1	258	0	0	0	0	1	0	1	0	0	-0.02	-0.05	0.11
FMR1	ENST00000370471.3	fragile X mental retardation 1	1155	1*	0	0	0	4	1	2	1	2	-2.5	-2.67	0.11	2011
POFUT1	ENST00000375749.3	protein O-fucosyltransferase 1	647	0	0	0	0	2	0	2	0	1	-0.09	-0.13	0.11
TRAF6	ENST00000526995.1	TNF receptor-associated factor 6, E3 ubiquitin protein ligase	91	0	0	0	0	3	0	2	1	1	-0.01	-0.06	0.11
VAV2	ENST00000406606.3	vav 2 guanine nucleotide exchange factor	477	0	0	0	0	1	0	1	0	0	-0.02	-0.02	0.11
TMEM231	ENST00000258173.6	transmembrane protein 231	243	0	0	0	0	2	0	2	0	1	-0.24	-0.26	0.11
SRSF6	ENST00000244020.3	serine/arginine-rich splicing factor 6	1914	0	0	0	0	1	0	0	1	0	-0.11	-0.12	0.11
FAM160B1	ENST00000369248.4	family with sequence similarity 160, member B1	91	0	0	0	0	1	0	1	0	0	-0.07	-0.09	0.11
GALNT10	ENST00000297107.6	UDP-N-acetyl-alpha-D-galactosamine:polypeptide N-acetylgalactosaminyltransferase 10 (GalNAc-T10)	3445	0	0	0	0	1	0	1	0	0	-0.13	-0.13	0.11	2011
CYBRD1	ENST00000375252.3	cytochrome b reductase 1	4467	0	0	0	0	4	1	3	0	1	-1.02	-1.12	0.1	2009, 2011
CR2	ENST00000367058.3	complement component (3d/Epstein Barr virus) receptor 2	9	0	0	0	0	1	0	0	1	0	-0.16	-0.16	0.1
FAM155B	ENST00000252338.4	family with sequence similarity 155, member B	21	0	0	0	0	1	0	1	0	0	-0.02	-0.02	0.1	2007, 2009, 2011
CD99L2	ENST00000370377.3	CD99 molecule-like 2	303	0	0	0	0	1	0	1	0	0	-0.06	-0.06	0.1
MAP7D2	ENST00000379651.3	MAP7 domain containing 2	490	0	0	0	0	1	0	1	0	0	-0.12	-0.12	0.1
TTC33	ENST00000337702.4	tetratricopeptide repeat domain 33	676	0	0	0	0	1	0	1	0	0	-0.12	-0.13	0.1	2011
HEG1	ENST00000311127.4	heart development protein with EGF-like domains 1	380	0	0	0	0	4	0	2	2	2	-0.16	-0.17	0.1	2009, 2011
DGKQ	ENST00000273814.3	diacylglycerol kinase, theta 110kDa	184	0	0	0	0	2	0	1	1	0	-0.03	-0.03	0.1
RAB6A	ENST00000310653.6	RAB6A, member RAS oncogene family	9	0	0	0	0	1	0	1	0	0	-0.12	-0.12	0.1	2007, 2005, 2007, 2009, 2011
LRP4	ENST00000378623.1	low density lipoprotein receptor-related protein 4	152	0	0	0	0	1	0	1	0	1	-0.03	-0.03	0.1	2011
ZKSCAN4	ENST00000377294.2	zinc finger with KRAB and SCAN domains 4	139	0	0	0	0	2	0	2	0	0	-0.11	-0.23	< 0.1
SRGAP2	ENST00000414007.1	SLIT-ROBO Rho GTPase activating protein 2	98	0	0	0	0	2	0	0	2	0	-0.21	-0.24	< 0.1
MYO9A	ENST00000564571.1	myosin IXA	137	0	0	0	0	2	1	1	0	2	-0.16	-0.24	< 0.1
DSTYK	ENST00000367160.4	dual serine/threonine and tyrosine protein kinase	256	0	0	0	0	3	0	3	0	1	-0.11	-0.11	< 0.1
GPR158	ENST00000376351.3	G protein-coupled receptor 158	5	0	0	0	0	3	0	3	0	2	-0.4	-0.4	< 0.1
SENP5	ENST00000323460.5	SUMO1/sentrin specific peptidase 5	125	0	0	0	0	1	0	1	0	1	-0.02	-0.03	< 0.1
C2ORF15	ENST00000302513.2	Uncharacterized protein C2orf15	166	0	0	0	0	2	0	2	0	0	-0.12	-0.2	< 0.1
GABRE	ENST00000370325.1	gamma-aminobutyric acid (GABA) A receptor, epsilon	6	0	0	0	0	2	1	1	0	0	-0.24	-0.24	< 0.1
PURA	ENST00000331327.3	purine-rich element binding protein A	367	0	0	0	0	2	0	2	0	1	-0.08	-0.23	< 0.1	2007
NFATC3	ENST00000329524.4	nuclear factor of activated T-cells, cytoplasmic, calcineurin-dependent 3	221	0	0	0	0	1	0	1	0	0	-0.01	-0.05	< 0.1	2011
SUN1	ENST00000456758.2	Sad1 and UNC84 domain containing 1	376	0	0	0	0	1	0	0	1	0	-0.08	-0.08	< 0.1
ZNF805	ENST00000535550.1	zinc finger protein 805	58	0	0	0	0	2	0	2	0	1	-0.2	-0.29	< 0.1
EXT1	ENST00000378204.2	exostosin glycosyltransferase 1	694	0	0	0	0	1	0	1	0	3	0	-0.34	< 0.1
PBK	ENST00000301905.4	PDZ binding kinase	870	0	0	0	0	2	0	2	0	0	-0.51	-0.51	< 0.1	2011
UNC5A	ENST00000261961.3	unc-5 homolog A (C. elegans)	7	0	0	0	0	1	0	0	1	0	-0.06	-0.06	< 0.1	2007
SVIL	ENST00000375400.3	supervillin	62	0	0	0	0	1	0	0	1	0	-0.17	-0.17	< 0.1
NFATC2	ENST00000371564.3	nuclear factor of activated T-cells, cytoplasmic, calcineurin-dependent 2	105	0	0	0	0	1	0	1	0	1	-0.05	-0.05	< 0.1
GDE1	ENST00000353258.3	glycerophosphodiester phosphodiesterase 1	2741	0	0	0	0	3	1	2	0	0	0	-0.2	< 0.1
CDK6	ENST00000265734.4	cyclin-dependent kinase 6	1116	0	0	0	0	2	0	2	0	2	-0.12	-0.13	< 0.1
SLC30A10	ENST00000366926.3	solute carrier family 30, member 10	66	0	0	0	0	2	0	0	2	2	-0.06	-0.17	< 0.1
PIK3R3	ENST00000262741.5	phosphoinositide-3-kinase, regulatory subunit 3 (gamma)	335	1	1	0	0	0	0	0	0	0	-0.07	-0.09	< 0.1	2009, 2011
BTBD9	ENST00000314100.6	BTB (POZ) domain containing 9	65	0	0	0	0	4	0	4	0	1	-0.12	-0.16	< 0.1	2011
GRM5	ENST00000418177.2	glutamate receptor, metabotropic 5	5	0	0	0	0	2	0	1	1	1	-0.11	-0.11	< 0.1
CHMP3	ENST00000263856.4	charged multivesicular body protein 3	2466	0	0	0	0	4	0	4	0	0	-0.16	-0.47	< 0.1
RNF103-CHMP3	ENST00000604011.1	RNF103-CHMP3 readthrough	2466	0	0	0	0	4	0	4	0	0	-0.16	-0.46	< 0.1
ADSL	ENST00000216194.7	adenylosuccinate lyase	2319	0	0	0	0	1	0	1	0	1	-0.04	-0.2	< 0.1
NLGN2	ENST00000302926.2	neuroligin 2	20	0	0	0	0	1	0	1	0	0	-0.01	-0.02	< 0.1	2009, 2011
ARL5A	ENST00000295087.8	ADP-ribosylation factor-like 5A	112	0	0	0	0	1	0	1	0	2	0	-0.17	< 0.1
BCL6B	ENST00000293805.5	B-cell CLL/lymphoma 6, member B	7	0	0	0	0	1	0	1	0	0	-0.2	-0.2	< 0.1	2011
MPP5	ENST00000261681.4	membrane protein, palmitoylated 5 (MAGUK p55 subfamily member 5)	354	1	1	0	0	0	0	0	0	0	-0.08	-0.22	< 0.1	2009, 2011
EIF4B	ENST00000262056.9	eukaryotic translation initiation factor 4B	37	0	0	0	0	1	0	1	0	0	-0.02	-0.02	< 0.1	2009, 2011
ACTL6A	ENST00000429709.2	actin-like 6A	2504	0	0	0	0	1	0	0	1	0	-0.19	-0.19	< 0.1	2005, 2007
DPYSL2	ENST00000311151.5	dihydropyrimidinase-like 2	3087	0	0	0	0	1	0	0	1	1	-0.1	-0.1	< 0.1
KIAA1244	ENST00000251691.4	KIAA1244	169	0	0	0	0	3	1	2	0	1	-0.06	-0.08	< 0.1
EFCAB5	ENST00000394835.3	EF-hand calcium binding domain 5	5	0	0	0	0	1	0	1	0	0	-0.13	-0.13	< 0.1	2011
CUL1	ENST00000325222.4	cullin 1	945	0	0	0	0	2	0	2	0	0	-0.12	-0.12	< 0.1
TTC28	ENST00000397906.2	tetratricopeptide repeat domain 28	227	0	0	0	0	1	0	0	1	1	-0.03	-0.11	< 0.1
CDCA8	ENST00000373055.1	cell division cycle associated 8	1689	0	0	0	0	1	0	1	0	1	-0.07	-0.07	< 0.1
NEO1	ENST00000261908.6	neogenin 1	261	0	0	0	0	2	0	1	1	0	-0.09	-0.12	< 0.1	2005, 2007
ADAM23	ENST00000264377.3	ADAM metallopeptidase domain 23	113	0	0	0	0	1	0	0	1	0	-0.08	-0.08	< 0.1
NR1D2	ENST00000312521.4	nuclear receptor subfamily 1, group D, member 2	154	0	0	0	0	1	0	0	1	0	-0.03	-0.05	< 0.1
CDKN2B	ENST00000380142.4	cyclin-dependent kinase inhibitor 2B (p15, inhibits CDK4)	373	0	0	0	0	2	0	1	1	0	-0.21	-0.21	< 0.1
RALGAPA2	ENST00000202677.7	Ral GTPase activating protein, alpha subunit 2 (catalytic)	24	0	0	0	0	1	0	1	0	1	-0.02	-0.02	< 0.1
SLC6A5	ENST00000525748.1	solute carrier family 6 (neurotransmitter transporter), member 5	5	0	0	0	0	1	0	1	0	1	-0.1	-0.1	< 0.1
SASH1	ENST00000367467.3	SAM and SH3 domain containing 1	79	1	1	0	0	0	0	0	0	1	-0.19	-0.19	< 0.1	2011
BECN1	ENST00000438274.3	beclin 1, autophagy related	2879	0	0	0	0	1	0	0	1	0	-0.23	-0.23	< 0.1
DCTN4	ENST00000447998.2	dynactin 4 (p62)	153	0	0	0	0	1	0	1	0	0	-0.05	-0.12	< 0.1	2009
KIAA1524	ENST00000295746.8	KIAA1524	498	0	0	0	0	1	0	1	0	0	0	-0.03	< 0.1
SETD5	ENST00000402198.1	SET domain containing 5	48	0	0	0	0	1	0	0	1	1	-0.05	-0.07	< 0.1	2007
NELFE	ENST00000375429.3	negative elongation factor complex member E	4509	0	0	0	0	1	0	1	0	0	0	-0.23	< 0.1	2005, 2007, 2011
ATM	ENST00000452508.2	ataxia telangiectasia mutated	26	0	0	0	0	2	0	1	1	0	-0.06	-0.09	< 0.1
BRWD3	ENST00000373275.4	bromodomain and WD repeat domain containing 3	506	0	0	0	0	1	0	0	1	1	-0.04	-0.04	< 0.1
ZNF830	ENST00000361952.3	zinc finger protein 830	451	0	0	0	0	1	0	1	0	0	-0.21	-0.21	< 0.1
CTTNBP2NL	ENST00000271277.6	CTTNBP2 N-terminal like	182	0	0	0	0	2	0	2	0	0	-0.01	-0.12	< 0.1
MAML2	ENST00000524717.1	mastermind-like 2 (Drosophila)	104	0	0	0	0	1	0	1	0	0	-0.02	-0.02	< 0.1
SLC24A2	ENST00000341998.2	solute carrier family 24 (sodium/potassium/calcium exchanger), member 2	5	0	0	0	0	4	1	3	0	2	-0.44	-0.44	< 0.1	2011
ELOVL3	ENST00000370005.3	ELOVL fatty acid elongase 3	15	0	0	0	0	1	0	0	1	0	-0.04	-0.06	< 0.1
SIK2	ENST00000304987.3	salt-inducible kinase 2	378	0	0	0	0	1	0	1	0	1	0	-0.07	< 0.1
GRIN2B	ENST00000609686.1	glutamate receptor, ionotropic, N-methyl D-aspartate 2B	5	0	0	0	0	2	0	1	1	3	-0.03	-0.03	< 0.1
ZKSCAN3	ENST00000377255.3	zinc finger with KRAB and SCAN domains 3	63	0	0	0	0	1	0	1	0	0	-0.02	-0.02	< 0.1
ACTR1B	ENST00000289228.5	ARP1 actin-related protein 1 homolog B, centractin beta (yeast)	5716	0	0	0	0	1	0	1	0	0	-0.09	-0.09	< 0.1	2011
SMEK2	ENST00000272313.5	SMEK homolog 2, suppressor of mek1 (Dictyostelium)	342	0	0	0	0	1	0	1	0	1	-0.14	-0.14	< 0.1
KIAA1671	ENST00000401395.1	KIAA1671	549	0	0	0	0	1	0	1	0	3	-0.03	-0.03	< 0.1
ARL4A	ENST00000396663.1	ADP-ribosylation factor-like 4A	213	0	0	0	0	1	0	1	0	1	-0.22	-0.24	< 0.1	2011
JRKL	ENST00000458427.1	jerky homolog-like (mouse)	116	0	0	0	0	1	0	1	0	0	-0.22	-0.22	< 0.1	2011
CXorf67	ENST00000342995.2	chromosome X open reading frame 67	5	1	1	0	0	0	0	0	0	0	-0.41	-0.41	< 0.1
AL138847.1	ENST00000593719.1	CDNA FLJ26506 fis, clone KDN07105; Uncharacterized protein	5	0	0	0	0	2	0	0	2	0	-0.36	-0.36	< 0.1
PTPN9	ENST00000306726.2	protein tyrosine phosphatase, non-receptor type 9	644	0	0	0	0	1	0	0	1	0	-0.07	-0.08	< 0.1
TGFBRAP1	ENST00000393359.2	transforming growth factor, beta receptor associated protein 1	435	0	0	0	0	1	0	1	0	0	-0.02	-0.02	< 0.1
ST3GAL5	ENST00000393808.3	ST3 beta-galactoside alpha-2,3-sialyltransferase 5	5	1	1	0	0	0	0	0	0	0	-0.34	-0.34	< 0.1	2009, 2011
UAP1	ENST00000367926.4	UDP-N-acteylglucosamine pyrophosphorylase 1	1738	0	0	0	0	1	0	0	1	0	0	-0.13	< 0.1
BHMT	ENST00000274353.5	betaine--homocysteine S-methyltransferase	10	0	0	0	0	1	0	1	0	0	-0.24	-0.24	< 0.1
DCLK1	ENST00000379892.4	doublecortin-like kinase 1	9	0	0	0	0	1	0	0	1	0	-0.01	-0.02	< 0.1
HMGXB3	ENST00000503427.1	HMG box domain containing 3	26	0	0	0	0	1	0	1	0	0	-0.02	-0.02	< 0.1	2011
ADAMTS8	ENST00000257359.6	ADAM metallopeptidase with thrombospondin type 1 motif, 8	80	0	0	0	0	1	0	0	1	0	-0.2	-0.2	< 0.1
RYR2	ENST00000366574.2	ryanodine receptor 2 (cardiac)	18	1	1	0	0	1	0	0	1	0	-0.33	-0.33	< 0.1	2011
PIGS	ENST00000395346.2	phosphatidylinositol glycan anchor biosynthesis, class S	1015	0	0	0	0	1	0	0	1	0	-0.17	-0.17	< 0.1	2007
HOXA2	ENST00000222718.5	homeobox A2	14	0	0	0	0	1	0	1	0	0	-0.13	-0.29	< 0.1
MSANTD3	ENST00000395067.2	Myb/SANT-like DNA-binding domain containing 3	78	0	0	0	0	2	0	2	0	1	-0.12	-0.24	< 0.1
C10orf107	ENST00000330194.2	chromosome 10 open reading frame 107	6	0	0	0	0	1	0	1	0	0	-0.26	-0.3	< 0.1
IGDCC3	ENST00000327987.4	immunoglobulin superfamily, DCC subclass, member 3	464	0	0	0	0	2	0	2	0	0	-0.31	-0.31	< 0.1	2009, 2011
AGPAT3	ENST00000291572.8	1-acylglycerol-3-phosphate O-acyltransferase 3	2443	0	0	0	0	1	0	1	0	1	-0.11	-0.12	< 0.1
IFT74	ENST00000380062.5	intraflagellar transport 74 homolog (Chlamydomonas)	246	1	1	0	0	0	0	0	0	0	-0.01	-0.24	< 0.1
PLEKHS1	ENST00000354462.3	pleckstrin homology domain containing, family S member 1	7	0	0	0	0	2	1	1	0	0	-0.44	-0.44	< 0.1	2011
IER3IP1	ENST00000256433.3	immediate early response 3 interacting protein 1	1727	0	0	0	0	1	0	1	0	3	-0.09	-0.36	< 0.1
CAMK2D	ENST00000296402.5	calcium/calmodulin-dependent protein kinase II delta	938	0	0	0	0	1	0	1	0	1	-0.13	-0.13	< 0.1
OTC	ENST00000039007.4	ornithine carbamoyltransferase	5	1	1	0	0	0	0	0	0	0	0	-0.21	< 0.1
WDR52	ENST00000393845.2	WD repeat domain 52	5	1	1	0	0	0	0	0	0	3	-0.03	-0.03	< 0.1	2011
UBA6	ENST00000322244.5	ubiquitin-like modifier activating enzyme 6	169	0	0	0	0	1	0	0	1	0	-0.15	-0.15	< 0.1
OGT	ENST00000373719.3	O-linked N-acetylglucosamine (GlcNAc) transferase	1036	0	0	0	0	1	0	0	1	0	-0.02	-0.05	< 0.1
C7orf60	ENST00000297145.4	chromosome 7 open reading frame 60	39	0	0	0	0	1	0	0	1	3	-0.27	-0.27	< 0.1	2011
PPP4R2	ENST00000356692.5	protein phosphatase 4, regulatory subunit 2	310	0	0	0	0	2	0	1	1	0	-0.15	-0.19	< 0.1
SLC2A8	ENST00000373360.3	solute carrier family 2 (facilitated glucose transporter), member 8	324	0	0	0	0	2	0	2	0	0	-0.02	-0.49	< 0.1
C2orf42	ENST00000264434.2	chromosome 2 open reading frame 42	13	0	0	0	0	1	0	0	1	0	-0.15	-0.15	< 0.1
PCDH10	ENST00000264360.5	protocadherin 10	9	0	0	0	0	1	0	0	1	1	-0.1	-0.13	< 0.1
USP34	ENST00000398571.2	ubiquitin specific peptidase 34	332	0	0	0	0	1	0	0	1	0	-0.06	-0.1	< 0.1
SENP1	ENST00000004980.5	SUMO1/sentrin specific peptidase 1	361	0	0	0	0	2	0	2	0	0	-0.06	-0.23	< 0.1	2005, 2007
MYCT1	ENST00000367245.5	myc target 1	5	0	0	0	0	1	0	1	0	0	-0.14	-0.14	< 0.1
MAP2K6	ENST00000590474.1	mitogen-activated protein kinase kinase 6	235	0	0	0	0	3	0	2	1	1	-0.01	-0.05	< 0.1
TRAFD1	ENST00000257604.5	TRAF-type zinc finger domain containing 1	3418	0	0	0	0	1	0	1	0	0	-0.02	-0.02	< 0.1	2009, 2011
MRPS30	ENST00000507110.1	mitochondrial ribosomal protein S30	4883	0	0	0	0	1	0	1	0	0	0	-0.12	< 0.1
AHR	ENST00000242057.4	aryl hydrocarbon receptor	25	1	1	0	0	2	0	1	1	0	-0.28	-0.28	< 0.1	2011
STX16	ENST00000355957.5	syntaxin 16	756	0	0	0	0	1	0	1	0	0	-0.1	-0.2	< 0.1	2009, 2011
UCP3	ENST00000314032.4	uncoupling protein 3 (mitochondrial, proton carrier)	10	0	0	0	0	1	0	1	0	1	-0.06	-0.24	< 0.1
ACAD9	ENST00000308982.7	acyl-CoA dehydrogenase family, member 9	1583	0	0	0	0	1	0	0	1	0	-0.15	-0.18	< 0.1	2005, 2007
ZNF496	ENST00000294753.4	zinc finger protein 496	391	0	0	0	0	2	0	1	1	1	-0.11	-0.12	< 0.1
BBIP1	ENST00000454061.1	BBSome interacting protein 1	772	0	0	0	0	2	0	2	0	0	-0.33	-0.51	< 0.1
TMEM132B	ENST00000299308.3	transmembrane protein 132B	5	0	0	0	0	2	0	2	0	2	-0.06	-0.06	< 0.1
GMFB	ENST00000554908.1	glia maturation factor, beta	15	0	0	0	0	2	0	1	1	0	-0.25	-0.34	< 0.1
FAM171B	ENST00000304698.5	family with sequence similarity 171, member B	5	0	0	0	0	1	0	1	0	0	-0.09	-0.09	< 0.1
HNRNPL	ENST00000221419.5	heterogeneous nuclear ribonucleoprotein L	997	0	0	0	0	1	0	1	0	0	-0.21	-0.21	< 0.1
PIGK	ENST00000370812.3	phosphatidylinositol glycan anchor biosynthesis, class K	1203	0	0	0	0	2	0	0	2	0	-0.1	-0.2	< 0.1
EIF4E	ENST00000450253.2	eukaryotic translation initiation factor 4E	876	0	0	0	0	5	0	4	1	0	0	-0.09	< 0.1
ZBTB34	ENST00000319119.4	zinc finger and BTB domain containing 34	726	0	0	0	0	2	0	1	1	2	-0.03	-0.03	< 0.1
SPRED3	ENST00000587013.1	sprouty-related, EVH1 domain containing 3	42	0	0	0	0	2	0	1	1	0	-0.1	-0.11	< 0.1
KLHL12	ENST00000367259.1	kelch-like family member 12	24	0	0	0	0	1	0	1	0	0	-0.08	-0.08	< 0.1
SFT2D2	ENST00000271375.4	SFT2 domain containing 2	97	0	0	0	0	3	0	2	1	0	-0.12	-0.24	< 0.1
DSG3	ENST00000257189.4	desmoglein 3	5	0	0	0	0	2	0	1	1	0	-0.11	-0.11	< 0.1
CHST11	ENST00000549260.1	carbohydrate (chondroitin 4) sulfotransferase 11	686	0	0	0	0	1	0	0	1	0	-0.03	-0.03	< 0.1
EMC3	ENST00000245046.2	ER membrane protein complex subunit 3	4423	0	0	0	0	1	0	0	1	0	-0.16	-0.16	< 0.1
CBFB	ENST00000290858.6	core-binding factor, beta subunit	3904	0	0	0	0	1	0	0	1	0	-0.14	-0.17	< 0.1
PRDM15	ENST00000422911.1	PR domain containing 15	328	0	0	0	0	1	0	1	0	0	-0.02	-0.02	< 0.1
KBTBD8	ENST00000295568.4	kelch repeat and BTB (POZ) domain containing 8	22	0	0	0	0	2	0	1	1	0	-0.24	-0.24	< 0.1	2007
SLC7A6OS	ENST00000263997.6	solute carrier family 7, member 6 opposite strand	751	0	0	0	0	1	0	1	0	0	0	-0.02	< 0.1
TUSC3	ENST00000503731.1	tumor suppressor candidate 3	3615	0	0	0	0	2	0	1	1	0	-0.23	-0.4	< 0.1	2011
FGD6	ENST00000343958.4	FYVE, RhoGEF and PH domain containing 6	21	0	0	0	0	1	0	0	1	0	-0.01	-0.01	< 0.1
PPTC7	ENST00000354300.3	PTC7 protein phosphatase homolog (S. cerevisiae)	817	0	0	0	0	2	0	1	1	0	-0.09	-0.11	< 0.1
ZNF532	ENST00000336078.4	zinc finger protein 532	5	0	0	0	0	2	0	2	0	0	-0.15	-0.15	< 0.1
EFNB3	ENST00000226091.2	ephrin-B3	5	0	0	0	0	1	0	1	0	1	-0.02	-0.02	< 0.1	2011
FAIM2	ENST00000320634.3	Fas apoptotic inhibitory molecule 2	5	0	0	0	0	1	0	1	0	0	-0.1	-0.1	< 0.1
CASC10	ENST00000377113.5	cancer susceptibility candidate 10	116	0	0	0	0	1	0	1	0	1	-0.06	-0.23	< 0.1
ZNF333	ENST00000292530.6	zinc finger protein 333	72	0	0	0	0	2	0	1	1	1	-0.14	-0.18	< 0.1
CYP4V2	ENST00000378802.4	cytochrome P450, family 4, subfamily V, polypeptide 2	121	0	0	0	0	3	0	1	2	0	-0.09	-0.47	< 0.1
AP3M1	ENST00000355264.4	adaptor-related protein complex 3, mu 1 subunit	601	0	0	0	0	2	0	2	0	0	0	-0.07	< 0.1
BDKRB2	ENST00000306005.3	bradykinin receptor B2	871	0	0	0	0	1	0	1	0	0	-0.08	-0.08	< 0.1
DMTF1	ENST00000413276.2	cyclin D binding myb-like transcription factor 1	198	0	0	0	0	1	0	1	0	0	-0.2	-0.2	< 0.1	2005, 2007, 2009, 2011
SASS6	ENST00000287482.5	spindle assembly 6 homolog (C. elegans)	796	0	0	0	0	1	0	1	0	0	-0.12	-0.12	< 0.1
GEN1	ENST00000381254.2	GEN1 Holliday junction 5' flap endonuclease	161	0	0	0	0	1	0	1	0	0	-0.04	-0.11	< 0.1
SYNJ2BP	ENST00000256366.4	synaptojanin 2 binding protein	329	0	0	0	0	3	0	3	0	0	-0.12	-0.29	< 0.1
ZBTB37	ENST00000367701.5	zinc finger and BTB domain containing 37	213	0	0	0	0	6	0	4	2	3	-0.24	-0.26	< 0.1
UHRF1BP1	ENST00000192788.5	UHRF1 binding protein 1	360	0	0	0	0	3	0	3	0	0	-0.09	-0.12	< 0.1	2007, 2009, 2011
CYBB	ENST00000378588.4	cytochrome b-245, beta polypeptide	12	0	0	0	0	2	1	1	0	0	-0.38	-0.38	< 0.1	2011
ZBTB8A	ENST00000316459.4	zinc finger and BTB domain containing 8A	287	0	0	0	0	4	0	4	0	1	-0.07	-0.08	< 0.1
SFMBT1	ENST00000394752.3	Scm-like with four mbt domains 1	116	0	0	0	0	1	0	0	1	3	-0.04	-0.11	< 0.1
FAM110C	ENST00000327669.4	family with sequence similarity 110, member C	29	0	0	0	0	2	0	1	1	0	-0.32	-0.32	< 0.1
FAM57A	ENST00000308278.8	family with sequence similarity 57, member A	978	0	0	0	0	1	0	1	0	0	-0.18	-0.24	< 0.1	2005, 2007, 2009, 2011
LRIT1	ENST00000372105.3	leucine-rich repeat, immunoglobulin-like and transmembrane domains 1	5	1	1	0	0	0	0	0	0	0	-0.37	-0.37	< 0.1	2009, 2011
PURG	ENST00000475541.1	purine-rich element binding protein G	29	0	0	0	0	1	0	1	0	2	-0.11	-0.18	< 0.1
SMAP2	ENST00000539317.1	small ArfGAP2	1062	0	0	0	0	1	0	0	1	0	-0.07	-0.07	< 0.1
RAB7A	ENST00000265062.3	RAB7A, member RAS oncogene family	7894	0	0	0	0	1	0	1	0	0	-0.01	-0.09	< 0.1
MYSM1	ENST00000472487.1	Myb-like, SWIRM and MPN domains 1	38	0	0	0	0	2	0	1	1	0	-0.1	-0.16	< 0.1
AJAP1	ENST00000378191.4	adherens junctions associated protein 1	5	0	0	0	0	2	0	2	0	1	-0.05	-0.05	< 0.1
FAM210B	ENST00000371384.3	family with sequence similarity 210, member B	55	0	0	0	0	2	0	2	0	1	-0.08	-0.19	< 0.1
KCNJ6	ENST00000609713.1	potassium inwardly-rectifying channel, subfamily J, member 6	5	0	0	0	0	7	1	5	1	0	-0.19	-0.19	< 0.1
LBP	ENST00000217407.2	lipopolysaccharide binding protein	104	0	0	0	0	1	0	0	1	0	-0.11	-0.11	< 0.1
ZNF543	ENST00000321545.4	zinc finger protein 543	51	0	0	0	0	1	0	0	1	0	-0.07	-0.07	< 0.1
GMPS	ENST00000496455.2	guanine monphosphate synthase	867	0	0	0	0	4	0	3	1	1	-0.07	-0.08	< 0.1
ANK2	ENST00000357077.4	ankyrin 2, neuronal	133	0	0	0	0	3	0	3	0	2	-0.18	-0.18	< 0.1
ITGB6	ENST00000283249.2	integrin, beta 6	5	0	0	0	0	1	0	1	0	0	-0.14	-0.14	< 0.1
LRIG2	ENST00000361127.5	leucine-rich repeats and immunoglobulin-like domains 2	348	0	0	0	0	3	0	2	1	1	-0.05	-0.05	< 0.1
RBFOX2	ENST00000449924.2	RNA binding protein, fox-1 homolog (C. elegans) 2	262	1	1	0	0	0	0	0	0	1	0	-0.11	< 0.1
CXorf56	ENST00000320339.4	chromosome X open reading frame 56	279	0	0	0	0	3	1	1	1	1	-0.22	-0.47	< 0.1
CNGB3	ENST00000320005.5	cyclic nucleotide gated channel beta 3	5	0	0	0	0	2	0	2	0	1	-0.08	-0.08	< 0.1
SLC35E1	ENST00000595753.1	solute carrier family 35, member E1	4273	0	0	0	0	5	0	4	1	0	-0.08	-0.1	< 0.1	2011
GLUL	ENST00000331872.6	glutamate-ammonia ligase	1073	0	0	0	0	4	1	3	0	0	-0.01	-0.31	< 0.1
POC1B-GALNT4	ENST00000547474.1	POC1B-GALNT4 readthrough	275	0	0	0	0	4	0	3	1	1	-0.47	-0.47	< 0.1
NT5C1A	ENST00000235628.1	5'-nucleotidase, cytosolic IA	4	0	0	0	0	3	0	3	0	0	-0.12	-0.12	< 0.1
C15orf57	ENST00000358005.3	chromosome 15 open reading frame 57	79	0	0	0	0	1	0	0	1	0	-0.17	-0.19	< 0.1
CDV3	ENST00000420115.2	CDV3 homolog (mouse)	523	0	0	0	0	1	0	1	0	0	-0.1	-0.13	< 0.1	2011
ACSF2	ENST00000427954.2	acyl-CoA synthetase family member 2	1502	0	0	0	0	1	0	1	0	0	0	-0.08	< 0.1
ASB7	ENST00000332783.7	ankyrin repeat and SOCS box containing 7	95	0	0	0	0	1	0	1	0	0	-0.08	-0.08	< 0.1
ASTN1	ENST00000361833.2	astrotactin 1	9	0	0	0	0	1	0	1	0	0	-0.02	-0.02	< 0.1
DDI2	ENST00000480945.1	DNA-damage inducible 1 homolog 2 (S. cerevisiae)	357	0	0	0	0	4	1	2	1	1	-0.01	-0.09	< 0.1
GPCPD1	ENST00000379019.4	glycerophosphocholine phosphodiesterase GDE1 homolog (S. cerevisiae)	155	0	0	0	0	2	1	1	0	1	-0.53	-0.53	< 0.1
RABGAP1	ENST00000373647.4	RAB GTPase activating protein 1	514	0	0	0	0	2	1	1	0	0	-0.23	-0.23	< 0.1	2005, 2007
ERGIC1	ENST00000393784.3	endoplasmic reticulum-golgi intermediate compartment (ERGIC) 1	4614	0	0	0	0	3	0	2	1	0	-0.12	-0.14	< 0.1
MMGT1	ENST00000305963.2	membrane magnesium transporter 1	113	0	0	0	0	1	0	0	1	0	-0.01	-0.12	< 0.1
UTP15	ENST00000296792.4	UTP15, U3 small nucleolar ribonucleoprotein, homolog (S. cerevisiae)	280	0	0	0	0	1	0	1	0	0	-0.01	-0.09	< 0.1
SLC23A2	ENST00000338244.1	solute carrier family 23 (ascorbic acid transporter), member 2	121	0	0	0	0	2	0	1	1	0	-0.01	-0.03	< 0.1
CCDC6	ENST00000263102.6	coiled-coil domain containing 6	193	0	0	0	0	2	0	2	0	1	0	-0.2	< 0.1
TMEM50B	ENST00000542230.2	transmembrane protein 50B	528	0	0	0	0	2	0	2	0	1	-0.04	-0.3	< 0.1
PHACTR2	ENST00000427704.2	phosphatase and actin regulator 2	274	0	0	0	0	1	0	1	0	2	-0.04	-0.04	< 0.1
AFF2	ENST00000370460.2	AF4/FMR2 family, member 2	8	0	0	0	0	3	0	3	0	0	-0.06	-0.08	< 0.1	2011
TSPYL1	ENST00000368608.3	TSPY-like 1	2195	0	0	0	0	3	0	2	1	0	0	-0.12	< 0.1
FBXO40	ENST00000338040.4	F-box protein 40	5	0	0	0	0	2	0	2	0	1	-0.12	-0.12	< 0.1
MCM10	ENST00000378694.1	minichromosome maintenance complex component 10	838	0	0	0	0	1	0	1	0	0	-0.14	-0.17	< 0.1
C7orf41	ENST00000324453.8	chromosome 7 open reading frame 41	235	0	0	0	0	1	0	1	0	1	-0.25	-0.25	< 0.1	2009
DNMT3A	ENST00000380746.4	DNA (cytosine-5-)-methyltransferase 3 alpha	221	0	0	0	0	2	0	2	0	0	-0.01	-0.04	< 0.1
AHRR	ENST00000316418.5	aryl-hydrocarbon receptor repressor	1049	0	0	0	0	2	0	2	0	0	-0.09	-0.11	< 0.1
MYO19	ENST00000431794.3	myosin XIX	615	0	0	0	0	1	0	1	0	0	-0.23	-0.23	< 0.1
PDE12	ENST00000311180.8	phosphodiesterase 12	326	1	1	0	0	0	0	0	0	0	-0.09	-0.16	< 0.1
AHCYL1	ENST00000369799.5	adenosylhomocysteinase-like 1	1279	0	0	0	0	1	0	0	1	0	-0.06	-0.06	< 0.1
LPCAT2	ENST00000262134.5	lysophosphatidylcholine acyltransferase 2	360	0	0	0	0	2	0	1	1	1	-0.21	-0.22	< 0.1
CAD	ENST00000264705.4	carbamoyl-phosphate synthetase 2, aspartate transcarbamylase, and dihydroorotase	689	0	0	0	0	1	0	1	0	0	0	-0.02	< 0.1
OSBPL8	ENST00000393249.2	oxysterol binding protein-like 8	141	0	0	0	0	1	0	1	0	0	-0.01	-0.06	< 0.1	2005, 2007
C9orf41	ENST00000376834.3	chromosome 9 open reading frame 41	248	0	0	0	0	1	0	1	0	0	-0.18	-0.18	< 0.1
KATNBL1	ENST00000256544.3	katanin p80 subunit B-like 1	105	0	0	0	0	1	0	1	0	0	-0.02	-0.14	< 0.1
ARNTL2	ENST00000546179.1	aryl hydrocarbon receptor nuclear translocator-like 2	283	0	0	0	0	2	0	2	0	0	-0.08	-0.09	< 0.1
ZNF566	ENST00000454319.1	zinc finger protein 566	310	0	0	0	0	2	0	2	0	1	-0.26	-0.28	< 0.1	2009, 2011
GABRR1	ENST00000454853.2	gamma-aminobutyric acid (GABA) A receptor, rho 1	14	0	0	0	0	1	0	0	1	0	-0.16	-0.16	< 0.1
EXOC6B	ENST00000272427.6	exocyst complex component 6B	106	0	0	0	0	1	0	1	0	0	-0.02	-0.02	< 0.1
KLHL21	ENST00000377663.3	kelch-like family member 21	45	0	0	0	0	3	0	1	2	0	-0.2	-0.2	< 0.1
PKIB	ENST00000258014.3	protein kinase (cAMP-dependent, catalytic) inhibitor beta	545	0	0	0	0	1	0	0	1	0	-0.02	-0.15	< 0.1
PPARA	ENST00000396000.2	peroxisome proliferator-activated receptor alpha	82	0	0	0	0	4	0	4	0	2	-0.23	-0.23	< 0.1	2009, 2011
FBXO48	ENST00000377957.3	F-box protein 48	13	0	0	0	0	3	0	3	0	1	-0.13	-0.23	< 0.1
CACNA2D1	ENST00000356860.3	calcium channel, voltage-dependent, alpha 2/delta subunit 1	418	0	0	0	0	1	0	0	1	0	-0.07	-0.07	< 0.1
ZDHHC17	ENST00000426126.2	zinc finger, DHHC-type containing 17	117	0	0	0	0	1	0	1	0	0	-0.1	-0.11	< 0.1	2005, 2007
GRAMD1B	ENST00000529750.1	GRAM domain containing 1B	35	0	0	0	0	1	0	1	0	0	-0.01	-0.05	< 0.1
SMPD3	ENST00000219334.5	sphingomyelin phosphodiesterase 3, neutral membrane (neutral sphingomyelinase II)	9	0	0	0	0	1	0	1	0	0	-0.09	-0.09	< 0.1
AREL1	ENST00000356357.4	apoptosis resistant E3 ubiquitin protein ligase 1	28	0	0	0	0	2	0	2	0	0	-0.24	-0.25	< 0.1
ZNF12	ENST00000404360.1	zinc finger protein 12	304	0	0	0	0	1	0	1	0	0	-0.18	-0.19	< 0.1	2011
FAM84A	ENST00000295092.2	family with sequence similarity 84, member A	69	0	0	0	0	2	0	2	0	1	-0.05	-0.13	< 0.1
STC2	ENST00000265087.4	stanniocalcin 2	1112	0	0	0	0	2	0	0	2	0	-0.14	-0.15	< 0.1
PPAPDC3	ENST00000372264.3	phosphatidic acid phosphatase type 2 domain containing 3	705	0	0	0	0	1	0	1	0	0	-0.02	-0.02	< 0.1
POLR3A	ENST00000372371.3	polymerase (RNA) III (DNA directed) polypeptide A, 155kDa	490	0	0	0	0	4	0	4	0	0	-0.01	-0.08	< 0.1
SECISBP2L	ENST00000559471.1	SECIS binding protein 2-like	161	0	0	0	0	1	0	0	1	0	-0.12	-0.12	< 0.1
IRAK4	ENST00000431837.1	interleukin-1 receptor-associated kinase 4	223	0	0	0	0	2	0	2	0	0	-0.23	-0.23	< 0.1	2011
SLC16A14	ENST00000295190.4	solute carrier family 16, member 14	34	0	0	0	0	1	0	1	0	1	-0.21	-0.21	< 0.1
GAS7	ENST00000437099.2	growth arrest-specific 7	186	0	0	0	0	1	0	1	0	1	0	-0.03	< 0.1
EIF1AD	ENST00000526451.1	eukaryotic translation initiation factor 1A domain containing	359	0	0	0	0	1	0	0	1	0	0	-0.09	< 0.1
DST	ENST00000312431.6	dystonin	439	0	0	0	0	1	0	1	0	2	-0.02	-0.03	< 0.1
DCAF5	ENST00000341516.5	DDB1 and CUL4 associated factor 5	120	1	1	0	0	0	0	0	0	0	-0.02	-0.17	< 0.1
CLCN3	ENST00000513761.1	chloride channel, voltage-sensitive 3	1142	0	0	0	0	1	0	0	1	0	-0.01	-0.1	< 0.1
NFAM1	ENST00000329021.5	NFAT activating protein with ITAM motif 1	7	0	0	0	0	1	0	1	0	1	-0.02	-0.02	< 0.1
AK4	ENST00000545314.1	adenylate kinase 4	116	0	0	0	0	1	0	1	0	0	-0.02	-0.02	< 0.1
BSCL2	ENST00000278893.7	Berardinelli-Seip congenital lipodystrophy 2 (seipin)	169	0	0	0	0	1	0	1	0	0	-0.27	-0.27	< 0.1	2011
PNLIPRP3	ENST00000369230.3	pancreatic lipase-related protein 3	5	0	0	0	0	1	0	1	0	0	-0.12	-0.12	< 0.1
RBM28	ENST00000223073.2	RNA binding motif protein 28	297	0	0	0	0	4	1	2	1	4	-0.04	-0.09	< 0.1
CD109	ENST00000437994.2	CD109 molecule	1272	0	0	0	0	1	0	1	0	1	-0.1	-0.11	< 0.1
ELMO2	ENST00000290246.6	engulfment and cell motility 2	22	0	0	0	0	1	0	1	0	0	-0.02	-0.02	< 0.1
S1PR3	ENST00000358157.2	sphingosine-1-phosphate receptor 3	70	0	0	0	0	2	0	2	0	0	-0.14	-0.14	< 0.1
ATP5E	ENST00000243997.3	ATP synthase, H+ transporting, mitochondrial F1 complex, epsilon subunit	575	0	0	0	0	1	0	0	1	0	-0.11	-0.17	< 0.1
CLCN4	ENST00000380833.4	chloride channel, voltage-sensitive 4	182	0	0	0	0	1	0	1	0	1	-0.02	-0.02	< 0.1	2007
PAPOLB	ENST00000404991.1	poly(A) polymerase beta (testis specific)	5	0	0	0	0	1	0	1	0	2	-0.16	-0.16	< 0.1	2009
GLRX	ENST00000379979.4	glutaredoxin (thioltransferase)	79	0	0	0	0	1	0	1	0	0	-0.19	-0.19	< 0.1
IRS4	ENST00000372129.2	insulin receptor substrate 4	56	0	0	0	0	2	0	2	0	1	-0.02	-0.17	< 0.1
EIF4E3	ENST00000425534.3	eukaryotic translation initiation factor 4E family member 3	475	0	0	0	0	2	0	2	0	2	-0.03	-0.24	< 0.1
ZNF229	ENST00000291187.4	zinc finger protein 229	152	0	0	0	0	1	0	1	0	0	-0.17	-0.17	< 0.1
C15orf38	ENST00000357484.5	chromosome 15 open reading frame 38	325	0	0	0	0	2	0	2	0	0	-0.01	-0.09	< 0.1
B3GALT5	ENST00000380620.4	UDP-Gal:betaGlcNAc beta 1,3-galactosyltransferase, polypeptide 5	5	0	0	0	0	5	1	1	3	1	-0.29	-0.29	< 0.1
PHF7	ENST00000327906.3	PHD finger protein 7	38	0	0	0	0	2	0	2	0	0	-0.08	-0.14	< 0.1
RASAL2	ENST00000448150.3	RAS protein activator like 2	950	0	0	0	0	5	1	4	0	2	-0.06	-0.14	< 0.1
MTUS2	ENST00000431530.3	microtubule associated tumor suppressor candidate 2	17	0	0	0	0	1	0	0	1	2	-0.04	-0.04	< 0.1
MAN1C1	ENST00000374332.4	mannosidase, alpha, class 1C, member 1	60	0	0	0	0	1	0	0	1	1	-0.09	-0.13	< 0.1
TMEM87B	ENST00000283206.4	transmembrane protein 87B	219	0	0	0	0	1	0	1	0	0	-0.02	-0.02	< 0.1
GOPC	ENST00000368498.2	golgi-associated PDZ and coiled-coil motif containing	451	0	0	0	0	1	0	0	1	1	-0.06	-0.07	< 0.1
STRIP1	ENST00000369795.3	striatin interacting protein 1	114	0	0	0	0	2	1	1	0	1	-0.06	-0.09	< 0.1
ZBTB4	ENST00000380599.4	zinc finger and BTB domain containing 4	1039	0	0	0	0	1	0	1	0	2	-0.03	-0.03	< 0.1	2005, 2007
HNRNPH3	ENST00000265866.7	heterogeneous nuclear ribonucleoprotein H3 (2H9)	4505	0	0	0	0	1	0	1	0	0	-0.08	-0.18	< 0.1	2005, 2007
DNAJC9	ENST00000372950.4	DnaJ (Hsp40) homolog, subfamily C, member 9	175	0	0	0	0	2	0	2	0	0	-0.22	-0.22	< 0.1	2011
OTUD1	ENST00000376495.3	OTU domain containing 1	710	0	0	0	0	1	0	1	0	0	-0.26	-0.26	< 0.1	2011
SPRYD7	ENST00000361840.3	SPRY domain containing 7	863	0	0	0	0	2	0	1	1	1	-0.01	-0.17	< 0.1
DNAJC15	ENST00000379221.2	DnaJ (Hsp40) homolog, subfamily C, member 15	3290	0	0	0	0	3	0	3	0	0	0	-0.32	< 0.1
STAG1	ENST00000383202.2	stromal antigen 1	94	0	0	0	0	1	0	0	1	0	-0.03	-0.05	< 0.1
SF1	ENST00000377390.3	splicing factor 1	17473	0	0	0	0	1	0	1	0	0	0	-0.03	< 0.1
DRAM2	ENST00000286692.4	DNA-damage regulated autophagy modulator 2	184	0	0	0	0	1	0	1	0	0	-0.04	-0.23	< 0.1
KLLN	ENST00000445946.3	killin, p53-regulated DNA replication inhibitor	5	0	0	0	0	2	0	1	1	0	-0.36	-0.36	< 0.1
SCUBE2	ENST00000457346.2	signal peptide, CUB domain, EGF-like 2	57	0	0	0	0	1	0	1	0	0	-0.01	-0.17	< 0.1
GUCY1A2	ENST00000526355.2	guanylate cyclase 1, soluble, alpha 2	24	0	0	0	0	3	1	2	0	2	-0.1	-0.15	< 0.1
CDC37L1	ENST00000381854.3	cell division cycle 37-like 1	280	0	0	0	0	1	0	0	1	1	-0.06	-0.17	< 0.1
ARL1	ENST00000261636.8	ADP-ribosylation factor-like 1	600	0	0	0	0	1	0	1	0	1	0	-0.14	< 0.1
PLA2G12A	ENST00000243501.5	phospholipase A2, group XIIA	214	0	0	0	0	3	0	3	0	0	-0.08	-0.27	< 0.1
TTC13	ENST00000366661.4	tetratricopeptide repeat domain 13	3928	0	0	0	0	2	0	2	0	0	0	-0.04	< 0.1
TIMM8B	ENST00000504148.2	translocase of inner mitochondrial membrane 8 homolog B (yeast)	12	0	0	0	0	1	0	1	0	1	-0.03	-0.28	< 0.1
PRICKLE2	ENST00000295902.6	prickle homolog 2 (Drosophila)	20	0	0	0	0	1	0	1	0	0	-0.02	-0.02	< 0.1
ADD2	ENST00000264436.4	adducin 2 (beta)	59	0	0	0	0	1	0	1	0	1	-0.02	-0.02	< 0.1
CNIH4	ENST00000465271.1	cornichon family AMPA receptor auxiliary protein 4	1348	0	0	0	0	1	0	0	1	1	-0.04	-0.11	< 0.1
RBAK	ENST00000396912.1	RB-associated KRAB zinc finger	99	0	0	0	0	1	0	0	1	0	-0.02	-0.04	< 0.1
IQCJ	ENST00000482126.1	IQ motif containing J	5	0	0	0	0	1	0	1	0	0	-0.13	-0.13	< 0.1
NEGR1	ENST00000357731.5	neuronal growth regulator 1	28	0	0	0	0	2	0	2	0	1	-0.01	-0.04	< 0.1
TRAPPC2	ENST00000453655.2	trafficking protein particle complex 2	589	0	0	0	0	1	0	1	0	0	-0.11	-0.12	< 0.1	2011
FBXO47	ENST00000378079.2	F-box protein 47	5	0	0	0	0	4	0	3	1	0	0	-0.08	< 0.1
BTN3A2	ENST00000396948.1	butyrophilin, subfamily 3, member A2	5	0	0	0	0	2	0	2	0	0	0	-0.23	< 0.1
UBN1	ENST00000262376.6	ubinuclein 1	586	1	1	0	0	0	0	0	0	2	-0.03	-0.03	< 0.1	2011
HPCA	ENST00000373467.3	hippocalcin	5	0	0	0	0	1	0	1	0	0	-0.14	-0.14	< 0.1
SNX11	ENST00000393405.2	sorting nexin 11	20	0	0	0	0	1	0	1	0	0	-0.07	-0.08	< 0.1
NUAK1	ENST00000261402.2	NUAK family, SNF1-like kinase, 1	489	0	0	0	0	1	0	1	0	0	-0.02	-0.02	< 0.1
C5orf24	ENST00000394976.3	chromosome 5 open reading frame 24	2668	1	1	0	0	1	0	1	0	0	-0.23	-0.24	< 0.1
TMEM234	ENST00000373593.1	transmembrane protein 234	51	0	0	0	0	1	0	1	0	0	-0.1	-0.1	< 0.1
FASLG	ENST00000340030.3	Fas ligand (TNF superfamily, member 6)	5	0	0	0	0	1	0	1	0	0	-0.19	-0.19	< 0.1
STXBP1	ENST00000373302.3	syntaxin binding protein 1	295	0	0	0	0	1	0	1	0	0	-0.16	-0.2	< 0.1
GABRG1	ENST00000295452.4	gamma-aminobutyric acid (GABA) A receptor, gamma 1	5	0	0	0	0	2	0	2	0	0	-0.07	-0.07	< 0.1
FAM84B	ENST00000304916.3	family with sequence similarity 84, member B	45	0	0	0	0	3	0	1	2	0	-0.1	-0.1	< 0.1
APH1A	ENST00000360244.4	APH1A gamma secretase subunit	475	0	0	0	0	1	0	0	1	0	-0.13	-0.13	< 0.1
STX7	ENST00000367941.2	syntaxin 7	1395	0	0	0	0	4	1	2	1	1	-0.01	-0.12	< 0.1
MRPL13	ENST00000306185.3	mitochondrial ribosomal protein L13	1730	0	0	0	0	1	0	0	1	0	0	-0.09	< 0.1
MUM1L1	ENST00000357175.2	melanoma associated antigen (mutated) 1-like 1	50	0	0	0	0	1	0	1	0	0	-0.14	-0.14	< 0.1
FAM98B	ENST00000397609.2	family with sequence similarity 98, member B	850	0	0	0	0	1	0	1	0	1	-0.02	-0.12	< 0.1
TRDN	ENST00000398178.3	triadin	5	0	0	0	0	1	0	1	0	0	-0.24	-0.24	< 0.1
ERCC4	ENST00000311895.7	excision repair cross-complementing rodent repair deficiency, complementation group 4	261	0	0	0	0	3	1	1	1	0	-0.16	-0.16	< 0.1
LRRC20	ENST00000355790.4	leucine rich repeat containing 20	159	0	0	0	0	1	0	1	0	0	-0.16	-0.16	< 0.1
FITM2	ENST00000396825.3	fat storage-inducing transmembrane protein 2	215	0	0	0	0	2	0	2	0	3	-0.15	-0.2	< 0.1
ENPEP	ENST00000265162.5	glutamyl aminopeptidase (aminopeptidase A)	10	0	0	0	0	2	0	2	0	1	-0.03	-0.06	< 0.1
STRN	ENST00000263918.4	striatin, calmodulin binding protein	476	0	0	0	0	1	0	1	0	1	0	-0.04	< 0.1
KIAA0391	ENST00000534898.4	KIAA0391	822	0	0	0	0	4	0	2	2	0	0	-0.19	< 0.1
NR3C1	ENST00000394464.2	nuclear receptor subfamily 3, group C, member 1 (glucocorticoid receptor)	682	0	0	0	0	2	0	0	2	1	-0.01	-0.02	< 0.1
PRR14L	ENST00000434485.1	proline rich 14-like	39	0	0	0	0	1	0	1	0	1	-0.02	-0.02	< 0.1
KLHL3	ENST00000541417.1	kelch-like family member 3	40	0	0	0	0	2	0	2	0	1	-0.03	-0.04	< 0.1	2005, 2007
FGF7	ENST00000267843.4	fibroblast growth factor 7	5	0	0	0	0	2	0	2	0	1	-0.16	-0.16	< 0.1
KLRC4	ENST00000309384.1	killer cell lectin-like receptor subfamily C, member 4	9	0	0	0	0	1	0	1	0	1	-0.02	-0.04	< 0.1
COA1	ENST00000395879.1	cytochrome c oxidase assembly factor 1 homolog (S. cerevisiae)	244	0	0	0	0	1	0	1	0	0	0	-0.03	< 0.1
SERTAD2	ENST00000313349.3	SERTA domain containing 2	119	0	0	0	0	1	0	1	0	3	-0.09	-0.15	< 0.1
ZNF180	ENST00000391956.4	zinc finger protein 180	195	0	0	0	0	1	0	1	0	1	-0.06	-0.09	< 0.1	2011
SYNE2	ENST00000358025.3	spectrin repeat containing, nuclear envelope 2	27	0	0	0	0	1	0	1	0	0	-0.02	-0.02	< 0.1
ASB4	ENST00000325885.5	ankyrin repeat and SOCS box containing 4	5	0	0	0	0	1	0	1	0	0	-0.03	-0.03	< 0.1
ISCA2	ENST00000554924.1	iron-sulfur cluster assembly 2	135	0	0	0	0	2	0	1	1	0	0	-0.07	< 0.1
DTWD2	ENST00000304058.4	DTW domain containing 2	83	0	0	0	0	4	1	3	0	2	-0.25	-0.35	< 0.1
EIF3A	ENST00000369144.3	eukaryotic translation initiation factor 3, subunit A	638	0	0	0	0	1	0	0	1	0	-0.02	-0.03	< 0.1
C4orf33	ENST00000281146.5	chromosome 4 open reading frame 33	18	0	0	0	0	1	0	1	0	0	-0.04	-0.16	< 0.1
STON2	ENST00000267540.2	stonin 2	40	0	0	0	0	2	0	1	1	1	-0.06	-0.07	< 0.1
CYP2U1	ENST00000332884.6	cytochrome P450, family 2, subfamily U, polypeptide 1	202	0	0	0	0	1	0	1	0	1	-0.17	-0.18	< 0.1
SLC31A2	ENST00000259392.3	solute carrier family 31 (copper transporter), member 2	110	0	0	0	0	1	0	1	0	0	-0.07	-0.07	< 0.1
UBXN10	ENST00000375099.3	UBX domain protein 10	5	0	0	0	0	2	1	1	0	0	-0.05	-0.05	< 0.1
ZNF275	ENST00000370251.3	zinc finger protein 275	465	0	0	0	0	1	0	1	0	1	-0.09	-0.1	< 0.1
KLHL5	ENST00000261425.3	kelch-like family member 5	366	0	0	0	0	2	0	1	1	0	0	-0.11	< 0.1
STK4	ENST00000372801.1	serine/threonine kinase 4	276	0	0	0	0	2	0	2	0	1	-0.13	-0.13	< 0.1
SOCS2	ENST00000548537.1	suppressor of cytokine signaling 2	89	0	0	0	0	1	0	0	1	0	-0.01	-0.14	< 0.1
HNRNPA0	ENST00000314940.4	heterogeneous nuclear ribonucleoprotein A0	22668	0	0	0	0	2	0	1	1	0	0	-0.04	< 0.1
IFNAR1	ENST00000270139.3	interferon (alpha, beta and omega) receptor 1	372	0	0	0	0	2	0	2	0	1	-0.04	-0.04	< 0.1
TSEN2	ENST00000415684.1	TSEN2 tRNA splicing endonuclease subunit	531	0	0	0	0	2	0	2	0	1	-0.27	-0.29	< 0.1
ANKRD32	ENST00000265140.5	ankyrin repeat domain 32	2982	0	0	0	0	1	0	1	0	0	0	-0.07	< 0.1
RAB24	ENST00000393611.2	RAB24, member RAS oncogene family	908	0	0	0	0	1	0	1	0	0	-0.18	-0.18	< 0.1
ABHD5	ENST00000458276.2	abhydrolase domain containing 5	884	0	0	0	0	1	0	1	0	2	-0.11	-0.18	< 0.1
THAP6	ENST00000311638.3	THAP domain containing 6	24	0	0	0	0	3	0	3	0	0	-0.1	-0.13	< 0.1
NIPA2	ENST00000337451.3	non imprinted in Prader-Willi/Angelman syndrome 2	1288	0	0	0	0	1	0	1	0	0	0	-0.26	< 0.1
TNFSF8	ENST00000223795.2	tumor necrosis factor (ligand) superfamily, member 8	5	0	0	0	0	1	0	1	0	0	0	-0.03	< 0.1
PPP1R1C	ENST00000409137.3	protein phosphatase 1, regulatory (inhibitor) subunit 1C	5	0	0	0	0	1	0	1	0	0	-0.21	-0.21	< 0.1
MAPK9	ENST00000452135.2	mitogen-activated protein kinase 9	655	0	0	0	0	2	0	2	0	0	-0.14	-0.16	< 0.1	2005, 2007
CASC4	ENST00000360824.3	cancer susceptibility candidate 4	5	0	0	0	0	1	0	1	0	0	-0.17	-0.17	< 0.1	2011
ZXDC	ENST00000389709.3	ZXD family zinc finger C	83	0	0	0	0	1	0	1	0	0	-0.08	-0.08	< 0.1
INIP	ENST00000374242.4	INTS3 and NABP interacting protein	423	0	0	0	0	2	0	2	0	0	-0.04	-0.04	< 0.1
MDM4	ENST00000391947.2	Mdm4 p53 binding protein homolog (mouse)	443	0	0	0	0	2	0	2	0	1	-0.06	-0.07	< 0.1	2011
CTSS	ENST00000368985.3	cathepsin S	284	0	0	0	0	3	0	3	0	0	-0.31	-0.6	< 0.1
DDR2	ENST00000367922.3	discoidin domain receptor tyrosine kinase 2	41	0	0	0	0	2	0	1	1	0	0	-0.03	< 0.1
LRRFIP1	ENST00000308482.9	leucine rich repeat (in FLII) interacting protein 1	525	0	0	0	0	1	0	0	1	0	0	-0.04	< 0.1
TAL2	ENST00000334077.3	T-cell acute lymphocytic leukemia 2	21	0	0	0	0	3	0	3	0	0	-0.05	-0.06	< 0.1
CREB3L2	ENST00000330387.6	cAMP responsive element binding protein 3-like 2	2872	0	0	0	0	3	1	1	1	0	-0.18	-0.2	< 0.1
IPO5	ENST00000261574.5	importin 5	1826	0	0	0	0	1	0	1	0	0	-0.01	-0.03	< 0.1
ITGB3	ENST00000559488.1	integrin, beta 3 (platelet glycoprotein IIIa, antigen CD61)	176	1	1	0	0	0	0	0	0	0	-0.04	-0.04	< 0.1	2011
TSR1	ENST00000301364.5	TSR1, 20S rRNA accumulation, homolog (S. cerevisiae)	559	0	0	0	0	2	0	2	0	0	-0.06	-0.24	< 0.1
GABRQ	ENST00000370306.2	gamma-aminobutyric acid (GABA) A receptor, theta	14	0	0	0	0	1	0	1	0	0	-0.02	-0.02	< 0.1
MPZL2	ENST00000278937.2	myelin protein zero-like 2	260	0	0	0	0	2	0	2	0	0	-0.21	-0.31	< 0.1
RAB23	ENST00000317483.3	RAB23, member RAS oncogene family	32	0	0	0	0	1	0	1	0	0	-0.1	-0.16	< 0.1
GRIN3A	ENST00000361820.3	glutamate receptor, ionotropic, N-methyl-D-aspartate 3A	5	0	0	0	0	2	0	2	0	1	-0.05	-0.05	< 0.1
GLDN	ENST00000335449.6	gliomedin	9	0	0	0	0	1	0	1	0	1	-0.04	-0.04	< 0.1
LDLRAD4	ENST00000399848.3	low density lipoprotein receptor class A domain containing 4	314	0	0	0	0	2	0	2	0	1	-0.06	-0.16	< 0.1
USP13	ENST00000263966.3	ubiquitin specific peptidase 13 (isopeptidase T-3)	379	0	0	0	0	1	0	1	0	0	-0.06	-0.07	< 0.1
OLFM3	ENST00000370103.4	olfactomedin 3	8	0	0	0	0	1	0	1	0	0	-0.29	-0.29	< 0.1	2005, 2007
PLIN2	ENST00000411567.1	perilipin 2	887	0	0	0	0	1	0	0	1	0	-0.26	-0.26	< 0.1
HAS3	ENST00000306560.1	hyaluronan synthase 3	15	0	0	0	0	1	0	0	1	0	-0.16	-0.16	< 0.1
EIF4EBP1	ENST00000338825.4	eukaryotic translation initiation factor 4E binding protein 1	121	0	0	0	0	2	0	2	0	0	-0.01	-0.14	< 0.1
UBE2T	ENST00000367274.4	ubiquitin-conjugating enzyme E2T (putative)	679	0	0	0	0	1	0	1	0	1	0	-0.15	< 0.1
B3GNT5	ENST00000326505.3	UDP-GlcNAc:betaGal beta-1,3-N-acetylglucosaminyltransferase 5	57	0	0	0	0	2	0	2	0	1	-0.13	-0.13	< 0.1
RFX3	ENST00000382004.3	regulatory factor X, 3 (influences HLA class II expression)	37	0	0	0	0	1	0	1	0	2	-0.02	-0.03	< 0.1
MIPOL1	ENST00000327441.7	mirror-image polydactyly 1	45	0	0	0	0	1	0	1	0	0	-0.01	-0.09	< 0.1
FAF1	ENST00000396153.2	Fas (TNFRSF6) associated factor 1	428	0	0	0	0	1	0	1	0	1	0	-0.1	< 0.1
FAM118A	ENST00000216214.3	family with sequence similarity 118, member A	202	0	0	0	0	3	0	3	0	1	0	-0.06	< 0.1
IKBKG	ENST00000393549.2	inhibitor of kappa light polypeptide gene enhancer in B-cells, kinase gamma	5	0	0	0	0	4	0	3	1	0	-0.15	-0.15	< 0.1
SMAD3	ENST00000327367.4	SMAD family member 3	1140	0	0	0	0	1	0	1	0	0	-0.01	-0.02	< 0.1
SH3GLB1	ENST00000370558.4	SH3-domain GRB2-like endophilin B1	3418	0	0	0	0	2	0	2	0	0	-0.01	-0.12	< 0.1
CISD1	ENST00000333926.5	CDGSH iron sulfur domain 1	367	0	0	0	0	2	0	2	0	0	-0.04	-0.28	< 0.1
AGGF1	ENST00000312916.7	angiogenic factor with G patch and FHA domains 1	890	0	0	0	0	1	0	1	0	0	-0.23	-0.23	< 0.1
IPO8	ENST00000256079.4	importin 8	228	0	0	0	0	1	0	1	0	1	-0.13	-0.13	< 0.1
COL4A2	ENST00000360467.5	collagen, type IV, alpha 2	879	1	1	0	0	0	0	0	0	1	-0.1	-0.1	< 0.1
LYST	ENST00000389794.3	lysosomal trafficking regulator	9	0	0	0	0	1	0	1	0	0	-0.12	-0.12	< 0.1	2011
CCSER2	ENST00000224756.8	coiled-coil serine-rich protein 2	123	0	0	0	0	2	0	2	0	1	-0.01	-0.08	< 0.1
FAM102B	ENST00000370035.3	family with sequence similarity 102, member B	392	1	1	0	0	0	0	0	0	0	-0.33	-0.33	< 0.1	2009, 2011
AKAP11	ENST00000025301.2	A kinase (PRKA) anchor protein 11	71	0	0	0	0	1	0	0	1	1	-0.29	-0.29	< 0.1
RBM12B	ENST00000399300.2	RNA binding motif protein 12B	143	0	0	0	0	3	0	2	1	0	-0.01	-0.09	< 0.1
GPM6A	ENST00000280187.7	glycoprotein M6A	335	1	1	0	0	0	0	0	0	0	-0.4	-0.4	< 0.1	2009, 2011
SCN8A	ENST00000354534.6	sodium channel, voltage gated, type VIII, alpha subunit	44	0	0	0	0	1	0	1	0	0	-0.02	-0.02	< 0.1
CLDN18	ENST00000343735.4	claudin 18	5	0	0	0	0	2	0	2	0	0	-0.14	-0.14	< 0.1
DHTKD1	ENST00000263035.4	dehydrogenase E1 and transketolase domain containing 1	621	0	0	0	0	3	0	3	0	1	-0.05	-0.06	< 0.1
TEDDM1	ENST00000367565.1	transmembrane epididymal protein 1	5	0	0	0	0	1	0	0	1	0	-0.1	-0.1	< 0.1
RAB3B	ENST00000371655.3	RAB3B, member RAS oncogene family	611	0	0	0	0	6	0	6	0	4	-0.06	-0.23	< 0.1
NRARP	ENST00000356628.2	NOTCH-regulated ankyrin repeat protein	56	0	0	0	0	1	0	1	0	0	-0.01	-0.1	< 0.1	2011
PAIP2B	ENST00000244221.8	poly(A) binding protein interacting protein 2B	42	0	0	0	0	1	0	0	1	2	-0.01	-0.12	< 0.1
LPPR4	ENST00000370185.3	Lipid phosphate phosphatase-related protein type 4	5	0	0	0	0	1	0	1	0	0	-0.02	-0.02	< 0.1
DMP1	ENST00000339673.6	dentin matrix acidic phosphoprotein 1	5	0	0	0	0	1	0	1	0	0	-0.18	-0.18	< 0.1
DEK	ENST00000397239.3	DEK oncogene	561	0	0	0	0	1	0	0	1	0	-0.13	-0.14	< 0.1
SEC16B	ENST00000308284.6	SEC16 homolog B (S. cerevisiae)	251	0	0	0	0	2	0	0	2	0	-0.05	-0.05	< 0.1
CNIH1	ENST00000395573.4	cornichon family AMPA receptor auxiliary protein 1	2182	0	0	0	0	2	0	0	2	1	-0.05	-0.27	< 0.1
TMEM200C	ENST00000581347.2	transmembrane protein 200C	54	0	0	0	0	1	0	1	0	1	-0.03	-0.06	< 0.1
ENTPD7	ENST00000370489.4	ectonucleoside triphosphate diphosphohydrolase 7	136	0	0	0	0	2	0	2	0	2	-0.05	-0.08	< 0.1
GALNT4	ENST00000529983.2	UDP-N-acetyl-alpha-D-galactosamine:polypeptide N-acetylgalactosaminyltransferase 4 (GalNAc-T4)	275	0	0	0	0	2	0	1	1	1	-0.03	-0.03	< 0.1
KIAA1958	ENST00000337530.6	KIAA1958	117	0	0	0	0	3	0	2	1	0	-0.03	-0.05	< 0.1
PAX6	ENST00000419022.1	paired box 6	191	0	0	0	0	1	0	1	0	2	0	-0.11	< 0.1
ZFYVE19	ENST00000355341.4	zinc finger, FYVE domain containing 19	200	0	0	0	0	1	0	0	1	0	-0.12	-0.12	< 0.1
C10orf76	ENST00000370033.4	chromosome 10 open reading frame 76	273	0	0	0	0	2	0	2	0	2	-0.1	-0.19	< 0.1
CPNE1	ENST00000352393.4	copine I	2507	0	0	0	0	1	0	1	0	0	-0.27	-0.27	< 0.1
GPR82	ENST00000302548.4	G protein-coupled receptor 82	5	0	0	0	0	3	0	3	0	0	-0.27	-0.27	< 0.1
TNFSF15	ENST00000374045.4	tumor necrosis factor (ligand) superfamily, member 15	29	0	0	0	0	2	0	2	0	0	-0.06	-0.06	< 0.1
SLC25A46	ENST00000355943.3	solute carrier family 25, member 46	391	0	0	0	0	2	0	1	1	0	-0.09	-0.17	< 0.1
GRB10	ENST00000398812.2	growth factor receptor-bound protein 10	1382	0	0	0	0	1	0	0	1	0	-0.07	-0.08	< 0.1
PRRC2B	ENST00000372249.1	proline-rich coiled-coil 2B	97	0	0	0	0	1	0	1	0	0	0	-0.02	< 0.1
ZDHHC21	ENST00000380916.4	zinc finger, DHHC-type containing 21	196	0	0	0	0	1	0	1	0	1	-0.01	-0.09	< 0.1
PRSS23	ENST00000280258.5	protease, serine, 23	10562	0	0	0	0	1	0	1	0	0	0	-0.07	< 0.1
MON1B	ENST00000248248.3	MON1 secretory trafficking family member B	910	0	0	0	0	3	0	2	1	1	-0.03	-0.07	< 0.1
RRP1B	ENST00000340648.4	ribosomal RNA processing 1B	314	0	0	0	0	1	0	0	1	1	-0.02	-0.02	< 0.1
F2RL2	ENST00000296641.4	coagulation factor II (thrombin) receptor-like 2	5	0	0	0	0	1	0	1	0	0	-0.18	-0.18	< 0.1
TRIM58	ENST00000366481.3	tripartite motif containing 58	68	0	0	0	0	3	0	3	0	1	-0.09	-0.09	< 0.1
GPR34	ENST00000378142.4	G protein-coupled receptor 34	5	0	0	0	0	1	0	1	0	0	-0.26	-0.26	< 0.1
ZNF474	ENST00000296600.4	zinc finger protein 474	5	0	0	0	0	1	0	1	0	0	-0.29	-0.29	< 0.1
SRPX	ENST00000538295.1	sushi-repeat containing protein, X-linked	1704	0	0	0	0	1	0	0	1	0	-0.18	-0.18	< 0.1
USP9X	ENST00000324545.8	ubiquitin specific peptidase 9, X-linked	2433	0	0	0	0	1	0	1	0	1	0	-0.17	< 0.1
GAL3ST3	ENST00000312006.4	galactose-3-O-sulfotransferase 3	5	0	0	0	0	1	0	1	0	0	0	-0.03	< 0.1
EMC7	ENST00000256545.4	ER membrane protein complex subunit 7	672	0	0	0	0	1	0	1	0	0	0	-0.03	< 0.1
SLC30A7	ENST00000370112.4	solute carrier family 30 (zinc transporter), member 7	204	0	0	0	0	1	0	1	0	1	-0.04	-0.17	< 0.1
KCNC2	ENST00000393288.2	potassium voltage-gated channel, Shaw-related subfamily, member 2	5	0	0	0	0	2	0	1	1	3	0	-0.09	< 0.1
VPS35	ENST00000299138.7	vacuolar protein sorting 35 homolog (S. cerevisiae)	1801	0	0	0	0	4	1	3	0	0	-0.36	-0.45	< 0.1
PLEKHG1	ENST00000367328.1	pleckstrin homology domain containing, family G (with RhoGef domain) member 1	106	0	0	0	0	1	0	1	0	0	-0.2	-0.22	< 0.1
KIAA1462	ENST00000375377.1	KIAA1462	360	0	0	0	0	1	0	1	0	0	-0.02	-0.02	< 0.1
NOSTRIN	ENST00000317647.7	nitric oxide synthase trafficking	5	0	0	0	0	1	0	1	0	0	-0.2	-0.2	< 0.1
SPATA2	ENST00000289431.5	spermatogenesis associated 2	358	0	0	0	0	1	0	0	1	3	0	-0.01	< 0.1
KIF14	ENST00000367350.4	kinesin family member 14	451	0	0	0	0	2	0	2	0	2	-0.07	-0.07	< 0.1
FAM177B	ENST00000445590.2	family with sequence similarity 177, member B	5	0	0	0	0	1	0	1	0	0	-0.14	-0.14	< 0.1
FBLN1	ENST00000327858.6	fibulin 1	4812	0	0	0	0	1	0	1	0	1	-0.09	-0.09	< 0.1
RRP15	ENST00000366932.3	ribosomal RNA processing 15 homolog (S. cerevisiae)	243	0	0	0	0	2	0	1	1	0	-0.05	-0.19	< 0.1
TSSK1B	ENST00000390666.3	testis-specific serine kinase 1B	5	0	0	0	0	1	0	1	0	0	-0.16	-0.16	< 0.1
ADAMTS4	ENST00000367996.5	ADAM metallopeptidase with thrombospondin type 1 motif, 4	23	0	0	0	0	2	0	2	0	2	-0.01	-0.04	< 0.1
EXO5	ENST00000296380.4	exonuclease 5	237	0	0	0	0	2	0	2	0	0	0	-0.12	< 0.1
ITK	ENST00000422843.3	IL2-inducible T-cell kinase	5	0	0	0	0	1	0	1	0	1	-0.03	-0.03	< 0.1
SUSD1	ENST00000374263.3	sushi domain containing 1	68	0	0	0	0	1	0	1	0	1	-0.06	-0.18	< 0.1
CAPN13	ENST00000295055.8	calpain 13	5	0	0	0	0	1	0	1	0	0	-0.09	-0.1	< 0.1
ANKRD44	ENST00000282272.8	ankyrin repeat domain 44	187	0	0	0	0	1	0	0	1	0	-0.08	-0.08	< 0.1
PUS7L	ENST00000416848.2	pseudouridylate synthase 7 homolog (S. cerevisiae)-like	67	0	0	0	0	1	0	0	1	0	-0.07	-0.07	< 0.1
KIF3C	ENST00000264712.3	kinesin family member 3C	177	0	0	0	0	1	0	1	0	0	-0.02	-0.02	< 0.1
NLRP3	ENST00000391828.3	NLR family, pyrin domain containing 3	5	0	0	0	0	1	0	1	0	0	-0.22	-0.22	< 0.1
ANKRD45	ENST00000333279.2	ankyrin repeat domain 45	10	0	0	0	0	2	1	1	0	0	-0.21	-0.37	< 0.1
ZNF80	ENST00000482457.2	zinc finger protein 80	5	0	0	0	0	1	0	0	1	0	-0.13	-0.13	< 0.1
PEX13	ENST00000295030.5	peroxisomal biogenesis factor 13	484	0	0	0	0	4	0	3	1	1	-0.09	-0.29	< 0.1
NFATC2IP	ENST00000320805.4	nuclear factor of activated T-cells, cytoplasmic, calcineurin-dependent 2 interacting protein	754	0	0	0	0	3	0	3	0	1	-0.05	-0.06	< 0.1
ANKH	ENST00000284268.6	ANKH inorganic pyrophosphate transport regulator	770	0	0	0	0	1	0	1	0	2	0	-0.13	< 0.1
CDKN2AIP	ENST00000302350.4	CDKN2A interacting protein	2313	1	0	1	0	2	0	2	0	0	-0.31	-0.45	< 0.1
FUT11	ENST00000394790.1	fucosyltransferase 11 (alpha (1,3) fucosyltransferase)	622	0	0	0	0	2	0	2	0	0	-0.1	-0.11	< 0.1
NSA2	ENST00000296802.5	NSA2 ribosome biogenesis homolog (S. cerevisiae)	594	0	0	0	0	1	0	1	0	0	-0.01	-0.22	< 0.1
CACNA1E	ENST00000526775.1	calcium channel, voltage-dependent, R type, alpha 1E subunit	5	0	0	0	0	3	1	0	2	1	-0.15	-0.15	< 0.1
C9orf57	ENST00000377024.3	chromosome 9 open reading frame 57	5	0	0	0	0	1	0	0	1	0	-0.1	-0.1	< 0.1
CLIC1	ENST00000375784.3	chloride intracellular channel 1	129	0	0	0	0	1	0	1	0	0	-0.09	-0.09	< 0.1
SNX3	ENST00000230085.8	sorting nexin 3	1843	0	0	0	0	1	0	1	0	0	-0.25	-0.25	< 0.1
FBXL7	ENST00000504595.1	F-box and leucine-rich repeat protein 7	16	0	0	0	0	2	0	2	0	0	-0.18	-0.18	< 0.1
GPR183	ENST00000376414.4	G protein-coupled receptor 183	112	0	0	0	0	1	0	0	1	2	-0.04	-0.05	< 0.1
OIP5	ENST00000220514.3	Opa interacting protein 5	178	0	0	0	0	3	0	3	0	0	0	-0.19	< 0.1
ZNF250	ENST00000292579.7	zinc finger protein 250	67	0	0	0	0	3	1	1	1	0	-0.37	-0.51	< 0.1
SYNJ1	ENST00000357345.3	synaptojanin 1	143	0	0	0	0	1	0	0	1	0	-0.09	-0.1	< 0.1
HIF3A	ENST00000377670.4	hypoxia inducible factor 3, alpha subunit	5	0	0	0	0	1	0	0	1	0	-0.05	-0.05	< 0.1
VPS41	ENST00000310301.4	vacuolar protein sorting 41 homolog (S. cerevisiae)	163	0	0	0	0	1	0	1	0	0	0	-0.06	< 0.1
SLC5A7	ENST00000264047.2	solute carrier family 5 (sodium/choline cotransporter), member 7	5	0	0	0	0	1	0	1	0	1	-0.15	-0.15	< 0.1
HEMK1	ENST00000232854.4	HemK methyltransferase family member 1	99	0	0	0	0	2	0	2	0	2	-0.06	-0.14	< 0.1
RXFP1	ENST00000307765.5	relaxin/insulin-like family peptide receptor 1	5	0	0	0	0	2	0	1	1	2	-0.39	-0.39	< 0.1
MS4A4A	ENST00000337908.4	membrane-spanning 4-domains, subfamily A, member 4A	5	0	0	0	0	1	0	1	0	0	-0.19	-0.19	< 0.1
SLC16A7	ENST00000261187.4	solute carrier family 16 (monocarboxylate transporter), member 7	73	0	0	0	0	3	0	2	1	3	-0.08	-0.19	< 0.1
MAP3K15	ENST00000338883.4	mitogen-activated protein kinase kinase kinase 15	31	0	0	0	0	1	0	1	0	0	-0.02	-0.06	< 0.1
SGSM2	ENST00000426855.2	small G protein signaling modulator 2	381	0	0	0	0	1	0	1	0	0	-0.02	-0.02	< 0.1
COL23A1	ENST00000390654.3	collagen, type XXIII, alpha 1	15	0	0	0	0	2	0	2	0	0	-0.02	-0.04	< 0.1	2005, 2007
CCDC3	ENST00000378825.3	coiled-coil domain containing 3	16	0	0	0	0	1	0	1	0	1	-0.16	-0.16	< 0.1
SLC2A4RG	ENST00000266077.2	SLC2A4 regulator	2555	0	0	0	0	1	0	0	1	1	-0.13	-0.13	< 0.1
JPH1	ENST00000342232.4	junctophilin 1	53	0	0	0	0	1	0	0	1	0	-0.06	-0.06	< 0.1
MOBP	ENST00000420739.1	myelin-associated oligodendrocyte basic protein	5	0	0	0	0	1	0	1	0	1	0	-0.14	< 0.1
BCMO1	ENST00000258168.2	beta-carotene 15,15'-monooxygenase 1	5	0	0	0	0	1	0	0	1	0	-0.16	-0.16	< 0.1
CAPRIN1	ENST00000341394.4	cell cycle associated protein 1	650	0	0	0	0	2	0	1	1	1	-0.14	-0.24	< 0.1
OCRL	ENST00000371113.4	oculocerebrorenal syndrome of Lowe	818	0	0	0	0	1	0	1	0	1	-0.12	-0.12	< 0.1	2011
PAQR6	ENST00000292291.5	progestin and adipoQ receptor family member VI	8	0	0	0	0	1	0	1	0	0	-0.11	-0.32	< 0.1
SPTLC2	ENST00000216484.2	serine palmitoyltransferase, long chain base subunit 2	95	0	0	0	0	5	1	4	0	0	-0.08	-0.26	< 0.1
RNH1	ENST00000534797.1	ribonuclease/angiogenin inhibitor 1	11419	0	0	0	0	1	0	1	0	0	-0.38	-0.38	< 0.1
EPT1	ENST00000260585.7	ethanolaminephosphotransferase 1 (CDP-ethanolamine-specific)	449	0	0	0	0	2	0	2	0	1	-0.11	-0.13	< 0.1
PLA2G4B	ENST00000542534.2	phospholipase A2, group IVB (cytosolic)	14	0	0	0	0	1	0	1	0	0	-0.07	-0.07	< 0.1
OPHN1	ENST00000355520.5	oligophrenin 1	54	0	0	0	0	2	0	2	0	1	-0.07	-0.07	< 0.1
HMGXB4	ENST00000216106.5	HMG box domain containing 4	966	0	0	0	0	1	0	1	0	0	-0.06	-0.06	< 0.1
ZNF75D	ENST00000370766.3	zinc finger protein 75D	5	0	0	0	0	1	0	1	0	0	-0.05	-0.05	< 0.1
TRAF4	ENST00000262395.5	TNF receptor-associated factor 4	3123	0	0	0	0	1	0	1	0	1	-0.02	-0.15	< 0.1
CCDC88C	ENST00000389857.6	coiled-coil domain containing 88C	42	0	0	0	0	1	0	1	0	0	-0.02	-0.02	< 0.1
C8A	ENST00000361249.3	complement component 8, alpha polypeptide	5	0	0	0	0	1	0	1	0	1	-0.19	-0.2	< 0.1
ZNF460	ENST00000360338.3	zinc finger protein 460	164	0	0	0	0	5	0	4	1	1	-0.08	-0.09	< 0.1
PLCG2	ENST00000359376.3	phospholipase C, gamma 2 (phosphatidylinositol-specific)	23	0	0	0	0	1	0	1	0	0	0	-0.02	< 0.1
FBXO45	ENST00000311630.6	F-box protein 45	72	0	0	0	0	1	0	1	0	1	-0.01	-0.02	< 0.1
ETNK1	ENST00000266517.4	ethanolamine kinase 1	1047	0	0	0	0	1	0	0	1	1	-0.02	-0.1	< 0.1
VSNL1	ENST00000406397.1	visinin-like 1	89	0	0	0	0	1	0	1	0	0	-0.01	-0.07	< 0.1
PCDHB2	ENST00000194155.4	protocadherin beta 2	199	0	0	0	0	1	0	1	0	1	0	-0.13	< 0.1
IGF1R	ENST00000268035.6	insulin-like growth factor 1 receptor	561	0	0	0	0	2	0	2	0	0	-0.03	-0.04	< 0.1	2007
CNNM2	ENST00000369878.4	cyclin M2	517	0	0	0	0	1	0	1	0	1	-0.01	-0.02	< 0.1
TLL1	ENST00000061240.2	tolloid-like 1	247	0	0	0	0	1	0	1	0	0	-0.02	-0.02	< 0.1
TMOD2	ENST00000249700.4	tropomodulin 2 (neuronal)	117	0	0	0	0	3	0	1	2	1	-0.28	-0.33	< 0.1
ODF2	ENST00000434106.3	outer dense fiber of sperm tails 2	2293	0	0	0	0	2	0	2	0	0	-0.21	-0.21	< 0.1	2009
C19orf55	ENST00000544099.1	chromosome 19 open reading frame 55	59	0	0	0	0	4	0	3	1	0	-0.06	-0.16	< 0.1
ZNF641	ENST00000301042.3	zinc finger protein 641	87	0	0	0	0	3	0	1	2	1	-0.02	-0.07	< 0.1
OPN1SW	ENST00000249389.2	opsin 1 (cone pigments), short-wave-sensitive	6	0	0	0	0	1	0	1	0	0	-0.02	-0.12	< 0.1
PCDHB5	ENST00000231134.5	protocadherin beta 5	229	0	0	0	0	1	0	1	0	0	0	-0.09	< 0.1
ARL13B	ENST00000535334.1	ADP-ribosylation factor-like 13B	23	0	0	0	0	3	0	2	1	0	-0.46	-0.46	< 0.1
KLHL22	ENST00000328879.4	kelch-like family member 22	76	0	0	0	0	1	0	1	0	0	-0.11	-0.11	< 0.1
ELL2	ENST00000237853.4	elongation factor, RNA polymerase II, 2	397	0	0	0	0	1	0	1	0	0	-0.06	-0.06	< 0.1
BTRC	ENST00000370187.3	beta-transducin repeat containing E3 ubiquitin protein ligase	96	0	0	0	0	1	0	1	0	0	0	-0.02	< 0.1
DCUN1D5	ENST00000260247.5	DCN1, defective in cullin neddylation 1, domain containing 5	1486	1	1	0	0	2	1	1	0	1	0	-0.3	< 0.1	2011
BOD1L2	ENST00000585477.1	biorientation of chromosomes in cell division 1-like 2	5	0	0	0	0	1	0	1	0	0	-0.06	-0.06	< 0.1
DTX4	ENST00000227451.3	deltex homolog 4 (Drosophila)	5	0	0	0	0	1	0	1	0	0	-0.03	-0.03	< 0.1
TRPV3	ENST00000301365.4	transient receptor potential cation channel, subfamily V, member 3	13	0	0	0	0	2	0	1	1	0	-0.02	-0.03	< 0.1
CLCN5	ENST00000376088.3	chloride channel, voltage-sensitive 5	154	0	0	0	0	1	0	1	0	1	-0.01	-0.02	< 0.1
MGAT4A	ENST00000264968.3	mannosyl (alpha-1,3-)-glycoprotein beta-1,4-N-acetylglucosaminyltransferase, isozyme A	223	0	0	0	0	2	0	2	0	0	-0.01	-0.04	< 0.1
LRRC9	ENST00000445360.1	leucine rich repeat containing 9	5	0	0	0	0	1	0	1	0	0	-0.27	-0.27	< 0.1
WDFY1	ENST00000233055.4	WD repeat and FYVE domain containing 1	88	0	0	0	0	1	0	0	1	0	-0.07	-0.07	< 0.1
PTGER4	ENST00000302472.3	prostaglandin E receptor 4 (subtype EP4)	326	0	0	0	0	2	0	1	1	0	-0.16	-0.16	< 0.1
TOB2	ENST00000327492.3	transducer of ERBB2, 2	71	0	0	0	0	2	0	2	0	1	-0.05	-0.06	< 0.1	2005, 2007, 2011
HNRNPR	ENST00000478691.1	heterogeneous nuclear ribonucleoprotein R	6629	0	0	0	0	1	0	1	0	0	-0.01	-0.16	< 0.1
CYB5R4	ENST00000369681.5	cytochrome b5 reductase 4	329	0	0	0	0	2	0	2	0	1	-0.24	-0.26	< 0.1
MVK	ENST00000228510.3	mevalonate kinase	178	0	0	0	0	1	0	1	0	1	-0.13	-0.13	< 0.1
NOTCH2NL	ENST00000369340.3	notch 2 N-terminal like	5	0	0	0	0	2	0	2	0	1	-0.2	-0.2	< 0.1
AC107021.1	ENST00000422482.1	HCG1786590; PRO2533; Uncharacterized protein	5	0	0	0	0	1	0	0	1	0	-0.17	-0.17	< 0.1
MTERF	ENST00000419292.1	mitochondrial transcription termination factor	42	0	0	0	0	1	0	1	0	0	0	-0.04	< 0.1
PSMB9	ENST00000395330.1	proteasome (prosome, macropain) subunit, beta type, 9	64	0	0	0	0	2	0	1	1	2	-0.04	-0.22	< 0.1
C19orf12	ENST00000592153.1	chromosome 19 open reading frame 12	242	0	0	0	0	1	0	1	0	2	-0.03	-0.16	< 0.1
EBPL	ENST00000378284.2	emopamil binding protein-like	155	0	0	0	0	2	0	1	1	0	0	-0.17	< 0.1
VTI1A	ENST00000393077.2	vesicle transport through interaction with t-SNAREs 1A	376	0	0	0	0	3	0	1	2	1	-0.26	-0.32	< 0.1
STX10	ENST00000589083.1	syntaxin 10	389	0	0	0	0	2	0	1	1	0	-0.3	-0.3	< 0.1
NPC2	ENST00000541064.1	Niemann-Pick disease, type C2	1152	0	0	0	0	1	0	1	0	0	-0.27	-0.27	< 0.1
UBQLN4	ENST00000368309.3	ubiquilin 4	5	0	0	0	0	1	0	1	0	0	-0.11	-0.11	< 0.1
IL7R	ENST00000343305.4	interleukin 7 receptor	293	0	0	0	0	1	0	1	0	0	-0.09	-0.1	< 0.1
SPARC	ENST00000231061.4	secreted protein, acidic, cysteine-rich (osteonectin)	2467	0	0	0	0	1	0	1	0	0	0	-0.17	< 0.1
PAX8	ENST00000263335.7	paired box 8	11	0	0	0	0	2	0	2	0	0	-0.16	-0.16	< 0.1
GPD1L	ENST00000282541.5	glycerol-3-phosphate dehydrogenase 1-like	130	0	0	0	0	1	0	1	0	0	-0.12	-0.14	< 0.1
C10orf25	ENST00000298298.1	chromosome 10 open reading frame 25	29	0	0	0	0	1	0	0	1	1	-0.12	-0.13	< 0.1
CNTNAP2	ENST00000361727.3	contactin associated protein-like 2	29	0	0	0	0	3	0	2	1	0	-0.11	-0.12	< 0.1
PPP1R26	ENST00000605286.1	protein phosphatase 1, regulatory subunit 26	7	0	0	0	0	1	0	1	0	0	-0.09	-0.09	< 0.1
FBXW11	ENST00000296933.6	F-box and WD repeat domain containing 11	81	0	0	0	0	1	0	0	1	1	-0.04	-0.04	< 0.1
CCNY	ENST00000374706.1	cyclin Y	672	0	0	0	0	1	0	1	0	0	-0.1	-0.1	< 0.1
FAS	ENST00000352159.4	Fas cell surface death receptor	378	0	0	0	0	1	0	1	0	0	0	-0.25	< 0.1
PSMB2	ENST00000373237.3	proteasome (prosome, macropain) subunit, beta type, 2	19765	0	0	0	0	3	0	2	1	0	-0.08	-0.22	< 0.1
ARHGEF40	ENST00000298694.4	Rho guanine nucleotide exchange factor (GEF) 40	383	0	0	0	0	1	0	1	0	0	-0.01	-0.06	< 0.1
MRPL3	ENST00000264995.3	mitochondrial ribosomal protein L3	943	0	0	0	0	2	0	1	1	0	0	-0.05	< 0.1
MYL12B	ENST00000237500.5	myosin, light chain 12B, regulatory	1944	0	0	0	0	1	0	1	0	0	-0.3	-0.3	< 0.1
ZNF398	ENST00000420008.2	zinc finger protein 398	305	0	0	0	0	1	0	1	0	0	-0.15	-0.18	< 0.1
FCRLB	ENST00000336830.5	Fc receptor-like B	87	0	0	0	0	1	0	1	0	0	-0.14	-0.15	< 0.1
TRIM65	ENST00000269383.3	tripartite motif containing 65	31	0	0	0	0	2	0	2	0	0	-0.08	-0.13	< 0.1
GLE1	ENST00000309971.4	GLE1 RNA export mediator	303	0	0	0	0	1	0	1	0	0	-0.07	-0.1	< 0.1
TMPRSS11A	ENST00000508048.1	transmembrane protease, serine 11A	5	0	0	0	0	1	0	0	1	0	-0.06	-0.06	< 0.1
BTN3A1	ENST00000425234.2	butyrophilin, subfamily 3, member A1	5	0	0	0	0	1	0	1	0	0	0	-0.14	< 0.1
XKR4	ENST00000327381.6	XK, Kell blood group complex subunit-related family, member 4	5	0	0	0	0	4	1	3	0	1	-0.13	-0.13	< 0.1
PCLO	ENST00000333891.9	piccolo presynaptic cytomatrix protein	22	0	0	0	0	2	0	2	0	0	-0.04	-0.04	< 0.1
DNAJB13	ENST00000339764.1	DnaJ (Hsp40) homolog, subfamily B, member 13	7	0	0	0	0	4	0	4	0	1	-0.04	-0.17	< 0.1
GPATCH8	ENST00000591680.1	G patch domain containing 8	337	0	0	0	0	1	0	1	0	0	-0.02	-0.02	< 0.1
TANC1	ENST00000263635.6	tetratricopeptide repeat, ankyrin repeat and coiled-coil containing 1	618	0	0	0	0	2	0	2	0	0	-0.16	-0.17	< 0.1
ANAPC7	ENST00000455511.3	anaphase promoting complex subunit 7	819	0	0	0	0	1	0	1	0	0	-0.05	-0.05	< 0.1
MRGBP	ENST00000370487.3	MRG/MORF4L binding protein	886	0	0	0	0	1	0	1	0	1	-0.03	-0.1	< 0.1
NFYB	ENST00000240055.3	nuclear transcription factor Y, beta	375	0	0	0	0	3	0	3	0	0	-0.02	-0.39	< 0.1
DDX10	ENST00000322536.3	DEAD (Asp-Glu-Ala-Asp) box polypeptide 10	9	0	0	0	0	1	0	0	1	0	-0.08	-0.08	< 0.1
FAM229B	ENST00000368656.2	family with sequence similarity 229, member B	237	0	0	0	0	2	0	1	1	1	0	-0.08	< 0.1
MTCH2	ENST00000302503.3	mitochondrial carrier 2	4079	1	1	0	0	0	0	0	0	2	-0.27	-0.38	< 0.1	2011
CR1	ENST00000367052.1	complement component (3b/4b) receptor 1 (Knops blood group)	5	0	0	0	0	1	0	1	0	1	-0.13	-0.13	< 0.1
CRYL1	ENST00000298248.7	crystallin, lambda 1	158	0	0	0	0	1	0	1	0	0	-0.11	-0.11	< 0.1
PLD5	ENST00000536534.2	phospholipase D family, member 5	5	0	0	0	0	1	0	1	0	0	-0.1	-0.1	< 0.1
SLC43A2	ENST00000301335.5	solute carrier family 43 (amino acid system L transporter), member 2	68	0	0	0	0	6	0	4	2	1	-0.02	-0.11	< 0.1
GKN2	ENST00000481498.1	gastrokine 2	5	0	0	0	0	1	0	1	0	0	-0.14	-0.14	< 0.1
RAD51L3-RFFL	ENST00000593039.1	Uncharacterized protein	670	0	0	0	0	4	1	3	0	0	-0.13	-0.3	< 0.1
RFFL	ENST00000315249.7	ring finger and FYVE-like domain containing E3 ubiquitin protein ligase	670	0	0	0	0	4	1	3	0	0	-0.11	-0.26	< 0.1
ERLIN1	ENST00000421367.2	ER lipid raft associated 1	86	0	0	0	0	1	0	1	0	0	-0.07	-0.08	< 0.1
ATP6V0A2	ENST00000330342.3	ATPase, H+ transporting, lysosomal V0 subunit a2	376	0	0	0	0	2	0	0	2	2	-0.03	-0.22	< 0.1
CCDC127	ENST00000296824.3	coiled-coil domain containing 127	615	0	0	0	0	2	1	0	1	0	-0.02	-0.06	< 0.1
FRMD3	ENST00000304195.3	FERM domain containing 3	14	0	0	0	0	1	0	0	1	0	-0.12	-0.12	< 0.1
P2RY1	ENST00000305097.3	purinergic receptor P2Y, G-protein coupled, 1	58	0	0	0	0	1	0	1	0	0	-0.09	-0.1	< 0.1
CD84	ENST00000534968.1	CD84 molecule	5	0	0	0	0	3	0	3	0	3	-0.04	-0.06	< 0.1
SLC9A7	ENST00000328306.4	solute carrier family 9, subfamily A (NHE7, cation proton antiporter 7), member 7	147	0	0	0	0	2	1	0	1	1	-0.01	-0.04	< 0.1
RNF20	ENST00000389120.3	ring finger protein 20, E3 ubiquitin protein ligase	772	0	0	0	0	1	0	1	0	0	-0.01	-0.07	< 0.1
CD63	ENST00000548898.1	CD63 molecule	7483	0	0	0	0	1	0	0	1	0	0	-0.04	< 0.1
FAAH	ENST00000243167.8	fatty acid amide hydrolase	19	0	0	0	0	1	0	1	0	0	0	-0.02	< 0.1
SARS	ENST00000369923.4	seryl-tRNA synthetase	20549	0	0	0	0	1	0	1	0	0	0	-0.14	< 0.1
GTPBP4	ENST00000360803.4	GTP binding protein 4	739	0	0	0	0	3	0	3	0	0	-0.23	-0.27	< 0.1
KRT14	ENST00000167586.6	keratin 14	5	0	0	0	0	1	0	1	0	0	-0.2	-0.2	< 0.1
ZNF484	ENST00000395505.2	zinc finger protein 484	22	0	0	0	0	1	0	1	0	1	-0.12	-0.12	< 0.1
ERGIC2	ENST00000360150.4	ERGIC and golgi 2	451	0	0	0	0	1	0	1	0	0	-0.04	-0.07	< 0.1
MARCH3	ENST00000308660.5	membrane-associated ring finger (C3HC4) 3, E3 ubiquitin protein ligase	77	0	0	0	0	1	0	0	1	0	-0.02	-0.08	< 0.1
PLEKHO1	ENST00000369124.4	pleckstrin homology domain containing, family O member 1	144	0	0	0	0	3	0	1	2	0	0	-0.05	< 0.1
C9orf40	ENST00000376854.5	chromosome 9 open reading frame 40	534	0	0	0	0	1	0	1	0	0	-0.17	-0.23	< 0.1
HAAO	ENST00000294973.6	3-hydroxyanthranilate 3,4-dioxygenase	7	0	0	0	0	1	0	1	0	0	-0.12	-0.12	< 0.1
DAAM2	ENST00000538976.1	dishevelled associated activator of morphogenesis 2	5	0	0	0	0	1	0	1	0	0	-0.02	-0.02	< 0.1
MECP2	ENST00000303391.6	methyl CpG binding protein 2 (Rett syndrome)	1474	0	0	0	0	2	0	2	0	3	-0.01	-0.05	< 0.1	2005, 2007
FAM169A	ENST00000380515.3	family with sequence similarity 169, member A	90	1	0	1	0	4	1	2	1	0	-1.14	-1.17	< 0.1
GPR119	ENST00000276218.2	G protein-coupled receptor 119	5	0	0	0	0	1	0	1	0	0	-0.26	-0.26	< 0.1
PITPNB	ENST00000335272.5	phosphatidylinositol transfer protein, beta	80	0	0	0	0	1	0	1	0	0	-0.1	-0.15	< 0.1
UBTD2	ENST00000393792.2	ubiquitin domain containing 2	297	0	0	0	0	2	0	1	1	0	-0.09	-0.15	< 0.1
CMTM4	ENST00000394106.2	CKLF-like MARVEL transmembrane domain containing 4	22	0	0	0	0	2	1	1	0	1	-0.08	-0.26	< 0.1
RASGRP4	ENST00000586305.1	RAS guanyl releasing protein 4	5	0	0	0	0	1	0	0	1	0	-0.07	-0.07	< 0.1
GPR78	ENST00000382487.4	G protein-coupled receptor 78	5	0	0	0	0	1	0	0	1	1	0	-0.09	< 0.1
C5orf28	ENST00000500337.2	chromosome 5 open reading frame 28	1711	0	0	0	0	2	0	2	0	1	-0.35	-0.4	< 0.1
KIAA0141	ENST00000194118.4	KIAA0141	1078	0	0	0	0	1	0	0	1	1	-0.01	-0.1	< 0.1
C12orf4	ENST00000261250.3	chromosome 12 open reading frame 4	37	0	0	0	0	2	0	2	0	1	-0.01	-0.05	< 0.1
RPGRIP1L	ENST00000262135.4	RPGRIP1-like	55	0	0	0	0	1	0	1	0	0	0	-0.02	< 0.1
DCC	ENST00000442544.2	deleted in colorectal carcinoma	5	0	0	0	0	2	0	0	2	1	0	-0.03	< 0.1
MMP13	ENST00000260302.3	matrix metallopeptidase 13 (collagenase 3)	5	0	0	0	0	2	0	1	1	0	-0.11	-0.11	< 0.1
ART4	ENST00000228936.4	ADP-ribosyltransferase 4	5	0	0	0	0	2	0	2	0	0	-0.1	-0.1	< 0.1
PHKA1	ENST00000373542.4	phosphorylase kinase, alpha 1 (muscle)	277	1	1	0	0	2	0	1	1	0	-0.07	-0.38	< 0.1	2011
TENM2	ENST00000519204.1	teneurin transmembrane protein 2	162	1	1	0	0	0	0	0	0	0	-0.07	-0.07	< 0.1	2007
TESK1	ENST00000336395.5	testis-specific kinase 1	583	0	0	0	0	1	0	1	0	0	-0.15	-0.15	< 0.1
TUB	ENST00000305253.4	tubby bipartite transcription factor	743	0	0	0	0	1	0	0	1	0	-0.04	-0.04	< 0.1
GOLGA7B	ENST00000370602.1	golgin A7 family, member B	5	0	0	0	0	1	0	1	0	1	-0.01	-0.03	< 0.1
CLSTN1	ENST00000377298.4	calsyntenin 1	1902	0	0	0	0	1	0	1	0	0	-0.14	-0.18	< 0.1
PKIA	ENST00000396418.2	protein kinase (cAMP-dependent, catalytic) inhibitor alpha	542	0	0	0	0	1	0	1	0	3	-0.13	-0.22	< 0.1
ZBED3	ENST00000255198.2	zinc finger, BED-type containing 3	399	0	0	0	0	1	0	1	0	0	-0.09	-0.09	< 0.1
LRCH1	ENST00000311191.6	leucine-rich repeats and calponin homology (CH) domain containing 1	381	0	0	0	0	1	0	1	0	2	-0.07	-0.07	< 0.1
NUDT3	ENST00000607016.1	nudix (nucleoside diphosphate linked moiety X)-type motif 3	190	0	0	0	0	5	0	5	0	2	-0.04	-0.11	< 0.1
HS3ST3B1	ENST00000360954.2	heparan sulfate (glucosamine) 3-O-sulfotransferase 3B1	1489	0	0	0	0	1	0	0	1	0	-0.01	-0.01	< 0.1
PAGR1	ENST00000609618.1	PAXIP1-associated glutamate-rich protein 1	2452	0	0	0	0	2	0	1	1	1	-0.01	-0.11	< 0.1
ODF2L	ENST00000370566.3	outer dense fiber of sperm tails 2-like	149	0	0	0	0	2	0	2	0	0	0	-0.04	< 0.1
C4orf32	ENST00000309733.5	chromosome 4 open reading frame 32	325	0	0	0	0	3	0	3	0	0	0	-0.06	< 0.1
ZNF239	ENST00000306006.6	zinc finger protein 239	125	0	0	0	0	1	0	1	0	0	-0.3	-0.3	< 0.1
ZNF202	ENST00000336139.4	zinc finger protein 202	704	0	0	0	0	1	0	1	0	1	-0.13	-0.13	< 0.1
PTCD1	ENST00000292478.4	pentatricopeptide repeat domain 1	22	0	0	0	0	2	0	2	0	2	-0.01	-0.04	< 0.1
ATP5J2-PTCD1	ENST00000413834.1	ATP5J2-PTCD1 readthrough	22	0	0	0	0	2	0	2	0	2	0	-0.04	< 0.1
NUDT11	ENST00000375992.3	nudix (nucleoside diphosphate linked moiety X)-type motif 11	28	0	0	0	0	1	0	1	0	0	-0.12	-0.12	< 0.1
CLINT1	ENST00000523094.1	clathrin interactor 1	581	0	0	0	0	1	0	1	0	0	-0.08	-0.08	< 0.1
SCN2B	ENST00000278947.5	sodium channel, voltage-gated, type II, beta subunit	5	0	0	0	0	2	0	2	0	2	-0.06	-0.06	< 0.1
NRIP1	ENST00000400199.1	nuclear receptor interacting protein 1	342	0	0	0	0	1	0	1	0	0	-0.02	-0.02	< 0.1
FAIM3	ENST00000420007.2	Fas apoptotic inhibitory molecule 3	311	0	0	0	0	3	1	1	1	1	-0.24	-0.53	< 0.1
FRMPD2	ENST00000474573.1	FERM and PDZ domain containing 2	5	0	0	0	0	1	0	1	0	0	-0.2	-0.2	< 0.1
PHF14	ENST00000403050.3	PHD finger protein 14	112	0	0	0	0	4	0	1	3	0	-0.2	-0.26	< 0.1
LBH	ENST00000406087.1	limb bud and heart development	1956	0	0	0	0	2	0	2	0	0	-0.18	-0.18	< 0.1
GRIA2	ENST00000296526.7	glutamate receptor, ionotropic, AMPA 2	5	0	0	0	0	2	0	2	0	0	-0.07	-0.07	< 0.1
CLDN1	ENST00000295522.3	claudin 1	153	0	0	0	0	1	0	1	0	0	-0.05	-0.2	< 0.1
JMJD7-PLA2G4B	ENST00000342159.4	JMJD7-PLA2G4B readthrough	14	0	0	0	0	1	0	1	0	0	-0.03	-0.05	< 0.1
SMYD2	ENST00000366957.5	SET and MYND domain containing 2	1381	0	0	0	0	2	1	0	1	0	-0.24	-0.41	< 0.1
LMAN1	ENST00000251047.5	lectin, mannose-binding, 1	2293	0	0	0	0	1	0	1	0	0	-0.09	-0.1	< 0.1
TSC1	ENST00000298552.3	tuberous sclerosis 1	838	0	0	0	0	2	0	1	1	1	-0.04	-0.04	< 0.1
ZFP90	ENST00000398253.2	ZFP90 zinc finger protein	174	0	0	0	0	3	0	2	1	0	-0.22	-0.23	< 0.1
LDLRAD3	ENST00000315571.5	low density lipoprotein receptor class A domain containing 3	90	0	0	0	0	1	0	1	0	1	-0.19	-0.19	< 0.1
COX17	ENST00000261070.2	COX17 cytochrome c oxidase copper chaperone	40	0	0	0	0	1	0	1	0	0	-0.12	-0.24	< 0.1
CAV1	ENST00000405348.1	caveolin 1, caveolae protein, 22kDa	415	0	0	0	0	1	0	1	0	0	-0.06	-0.09	< 0.1
FAM196B	ENST00000377365.3	family with sequence similarity 196, member B	174	0	0	0	0	2	0	1	1	2	-0.15	-0.15	< 0.1
VPS53	ENST00000437048.2	vacuolar protein sorting 53 homolog (S. cerevisiae)	1332	0	0	0	0	6	0	6	0	3	-0.07	-0.88	< 0.1
U2SURP	ENST00000397933.2	U2 snRNP-associated SURP domain containing	1353	0	0	0	0	1	0	1	0	2	-0.05	-0.24	< 0.1
RPL37A	ENST00000491306.1	ribosomal protein L37a	5920	0	0	0	0	3	0	2	1	1	-0.03	-0.38	< 0.1
LUC7L3	ENST00000505658.1	LUC7-like 3 (S. cerevisiae)	2970	0	0	0	0	1	0	1	0	0	0	-0.1	< 0.1
FAM199X	ENST00000493442.1	family with sequence similarity 199, X-linked	856	0	0	0	0	2	0	2	0	1	-0.24	-0.33	< 0.1
C12orf36	ENST00000318426.2	chromosome 12 open reading frame 36	5	0	0	0	0	1	0	1	0	0	-0.24	-0.24	< 0.1
PROX2	ENST00000556084.2	prospero homeobox 2	5	0	0	0	0	2	1	1	0	0	-0.05	-0.05	< 0.1
FNDC3B	ENST00000336824.4	fibronectin type III domain containing 3B	509	0	0	0	0	1	0	1	0	0	-0.04	-0.07	< 0.1	2007
ZC3H6	ENST00000343936.4	zinc finger CCCH-type containing 6	10	0	0	0	0	1	0	1	0	0	-0.02	-0.02	< 0.1
SH3BP2	ENST00000356331.5	SH3-domain binding protein 2	449	0	0	0	0	2	0	2	0	3	-0.01	-0.05	< 0.1
TRDMT1	ENST00000377799.3	tRNA aspartic acid methyltransferase 1	248	0	0	0	0	3	1	2	0	0	-0.01	-0.15	< 0.1
RNF8	ENST00000373479.4	ring finger protein 8, E3 ubiquitin protein ligase	301	0	0	0	0	1	0	1	0	0	0	-0.04	< 0.1
ZNF224	ENST00000336976.6	zinc finger protein 224	173	0	0	0	0	2	0	2	0	1	-0.59	-0.69	< 0.1
RBBP9	ENST00000337227.4	retinoblastoma binding protein 9	102	0	0	0	0	1	0	1	0	0	-0.22	-0.23	< 0.1
ZNF502	ENST00000296091.4	zinc finger protein 502	18	0	0	0	0	1	0	1	0	0	-0.16	-0.16	< 0.1
LYRM1	ENST00000396052.2	LYR motif containing 1	405	0	0	0	0	1	0	0	1	0	-0.16	-0.16	< 0.1
TRIM40	ENST00000396581.1	tripartite motif containing 40	5	0	0	0	0	1	0	0	1	0	-0.14	-0.14	< 0.1
BMPR1A	ENST00000372037.3	bone morphogenetic protein receptor, type IA	125	0	0	0	0	2	0	1	1	0	-0.1	-0.11	< 0.1
CAPN14	ENST00000444918.2	calpain 14	5	0	0	0	0	1	0	1	0	0	-0.1	-0.1	< 0.1
CEP57	ENST00000325542.5	centrosomal protein 57kDa	289	0	0	0	0	1	0	0	1	2	-0.06	-0.07	< 0.1
GPR124	ENST00000315215.7	G protein-coupled receptor 124	72	0	0	0	0	1	0	1	0	0	-0.02	-0.02	< 0.1
TRIM41	ENST00000315073.5	tripartite motif containing 41	494	0	0	0	0	1	0	1	0	0	-0.02	-0.02	< 0.1
FNDC7	ENST00000271311.2	fibronectin type III domain containing 7	5	0	0	0	0	2	1	1	0	0	-0.26	-0.26	< 0.1
PNPLA3	ENST00000216180.3	patatin-like phospholipase domain containing 3	147	0	0	0	0	4	1	3	0	0	-0.17	-0.17	< 0.1
PPCDC	ENST00000342932.3	phosphopantothenoylcysteine decarboxylase	26	0	0	0	0	1	0	1	0	0	-0.05	-0.14	< 0.1
IPO9	ENST00000361565.4	importin 9	3549	0	0	0	0	5	2	3	0	2	-0.03	-0.14	< 0.1
STARD5	ENST00000302824.6	StAR-related lipid transfer (START) domain containing 5	28	0	0	0	0	1	0	0	1	0	-0.03	-0.11	< 0.1
PLXNA3	ENST00000369682.3	plexin A3	2992	0	0	0	0	4	0	4	0	1	-0.02	-0.08	< 0.1
PTAR1	ENST00000377200.5	protein prenyltransferase alpha subunit repeat containing 1	161	0	0	0	0	2	0	1	1	0	-0.02	-0.03	< 0.1
UBE2Q1	ENST00000292211.4	ubiquitin-conjugating enzyme E2Q family member 1	3046	0	0	0	0	1	0	1	0	0	-0.01	-0.02	< 0.1
NOL8	ENST00000442668.2	nucleolar protein 8	108	0	0	0	0	1	0	1	0	0	-0.12	-0.26	< 0.1
GABRA2	ENST00000507460.1	gamma-aminobutyric acid (GABA) A receptor, alpha 2	10	0	0	0	0	1	0	1	0	0	-0.08	-0.16	< 0.1
GCNT4	ENST00000322348.4	glucosaminyl (N-acetyl) transferase 4, core 2	19	0	0	0	0	1	0	1	0	3	-0.05	-0.06	< 0.1
N4BP2	ENST00000261435.6	NEDD4 binding protein 2	16	0	0	0	0	2	0	2	0	1	-0.04	-0.04	< 0.1
RBMS3	ENST00000396583.3	RNA binding motif, single stranded interacting protein 3	56	0	0	0	0	1	0	0	1	0	-0.02	-0.04	< 0.1
TEF	ENST00000266304.4	thyrotrophic embryonic factor	60	0	0	0	0	1	0	0	1	0	-0.01	-0.01	< 0.1
SEPHS1	ENST00000545675.1	selenophosphate synthetase 1	281	0	0	0	0	2	0	2	0	0	0	-0.21	< 0.1
MCM7	ENST00000343023.6	minichromosome maintenance complex component 7	980	0	0	0	0	1	0	0	1	0	-0.19	-0.19	< 0.1
SLC29A2	ENST00000311161.7	solute carrier family 29 (equilibrative nucleoside transporter), member 2	198	0	0	0	0	1	0	0	1	1	-0.05	-0.1	< 0.1
EIF4EBP2	ENST00000373218.4	eukaryotic translation initiation factor 4E binding protein 2	690	0	0	0	0	1	0	1	0	1	-0.03	-0.04	< 0.1
VRK1	ENST00000216639.3	vaccinia related kinase 1	624	0	0	0	0	1	0	1	0	1	-0.02	-0.19	< 0.1
KDM5A	ENST00000399788.2	lysine (K)-specific demethylase 5A	118	0	0	0	0	1	0	1	0	0	-0.01	-0.02	< 0.1
DAPP1	ENST00000296414.7	dual adaptor of phosphotyrosine and 3-phosphoinositides	5	0	0	0	0	1	0	1	0	0	-0.17	-0.17	< 0.1
CPOX	ENST00000264193.2	coproporphyrinogen oxidase	377	0	0	0	0	1	0	1	0	2	-0.14	-0.14	< 0.1
RRN3	ENST00000198767.6	RRN3 RNA polymerase I transcription factor homolog (S. cerevisiae)	470	0	0	0	0	2	0	2	0	3	-0.02	-0.06	< 0.1
OLIG2	ENST00000382357.3	oligodendrocyte lineage transcription factor 2	15	0	0	0	0	1	0	1	0	0	-0.02	-0.02	< 0.1
TM4SF5	ENST00000270560.3	transmembrane 4 L six family member 5	214	0	0	0	0	3	0	3	0	0	0	-0.43	< 0.1
SFPQ	ENST00000357214.5	splicing factor proline/glutamine-rich	4735	0	0	0	0	2	0	2	0	0	0	-0.07	< 0.1
ALDH9A1	ENST00000354775.4	aldehyde dehydrogenase 9 family, member A1	4094	0	0	0	0	1	0	1	0	0	-0.17	-0.17	< 0.1
JMY	ENST00000396137.4	junction mediating and regulatory protein, p53 cofactor	10	0	0	0	0	2	0	2	0	0	-0.14	-0.16	< 0.1
DISC1	ENST00000439617.2	disrupted in schizophrenia 1	132	0	0	0	0	2	0	2	0	1	-0.04	-0.04	< 0.1
ICMT	ENST00000343813.5	isoprenylcysteine carboxyl methyltransferase	558	0	0	0	0	1	0	0	1	4	-0.02	-0.12	< 0.1
CLCC1	ENST00000356970.2	chloride channel CLIC-like 1	849	0	0	0	0	3	1	0	2	0	0	-0.25	< 0.1
ZXDA	ENST00000358697.4	zinc finger, X-linked, duplicated A	25	0	0	0	0	1	0	1	0	2	-0.18	-0.23	< 0.1
ERVMER34-1	ENST00000443173.1	endogenous retrovirus group MER34, member 1	28	0	0	0	0	5	0	4	1	0	-0.15	-0.25	< 0.1
TEC	ENST00000381501.3	tec protein tyrosine kinase	11	0	0	0	0	1	0	1	0	1	-0.14	-0.14	< 0.1
SNX19	ENST00000265909.4	sorting nexin 19	1157	0	0	0	0	1	0	1	0	0	-0.03	-0.03	< 0.1
RTN4IP1	ENST00000539449.1	reticulon 4 interacting protein 1	19	0	0	0	0	1	0	1	0	0	-0.03	-0.12	< 0.1
NUDT16	ENST00000359850.3	nudix (nucleoside diphosphate linked moiety X)-type motif 16	622	0	0	0	0	2	0	1	1	2	-0.02	-0.06	< 0.1
ZXDB	ENST00000374888.1	zinc finger, X-linked, duplicated B	33	0	0	0	0	1	0	1	0	1	-0.01	-0.03	< 0.1
P2RY6	ENST00000393590.2	pyrimidinergic receptor P2Y, G-protein coupled, 6	29	0	0	0	0	1	0	1	0	0	-0.01	-0.04	< 0.1
MMP23B	ENST00000378675.3	matrix metallopeptidase 23B	5	0	0	0	0	1	0	1	0	0	-0.35	-0.35	< 0.1	2007
PGBD2	ENST00000355360.4	piggyBac transposable element derived 2	65	0	0	0	0	2	0	2	0	0	-0.2	-0.35	< 0.1
ADHFE1	ENST00000396623.3	alcohol dehydrogenase, iron containing, 1	33	0	0	0	0	1	0	1	0	0	-0.17	-0.17	< 0.1
AGTR1	ENST00000404754.2	angiotensin II receptor, type 1	103	0	0	0	0	1	0	1	0	0	-0.16	-0.16	< 0.1
SSUH2	ENST00000415132.1	ssu-2 homolog (C. elegans)	67	0	0	0	0	1	0	0	1	0	-0.16	-0.23	< 0.1
ZNF317	ENST00000247956.6	zinc finger protein 317	433	0	0	0	0	2	1	0	1	0	-0.11	-0.11	< 0.1
ALDH1L2	ENST00000258494.9	aldehyde dehydrogenase 1 family, member L2	22	0	0	0	0	4	2	1	1	0	-0.1	-0.26	< 0.1
ENTPD1	ENST00000371207.3	ectonucleoside triphosphate diphosphohydrolase 1	15	0	0	0	0	2	0	1	1	0	-0.09	-0.14	< 0.1
PROSC	ENST00000328195.3	proline synthetase co-transcribed homolog (bacterial)	414	0	0	0	0	1	0	1	0	0	-0.06	-0.06	< 0.1
MED7	ENST00000286317.5	mediator complex subunit 7	356	0	0	0	0	5	0	5	0	0	-0.05	-0.25	< 0.1
DCLRE1B	ENST00000369563.3	DNA cross-link repair 1B	687	0	0	0	0	1	0	1	0	0	-0.04	-0.04	< 0.1
TIAF1	ENST00000408971.2	TGFB1-induced anti-apoptotic factor 1	152	0	0	0	0	1	0	1	0	0	-0.01	-0.07	< 0.1
MYO18A	ENST00000354329.4	myosin XVIIIA	159	0	0	0	0	1	0	1	0	1	0	-0.02	< 0.1
CELF3	ENST00000290585.4	CUGBP, Elav-like family member 3	5	0	0	0	0	1	0	0	1	0	0	-0.01	< 0.1
RHOJ	ENST00000316754.3	ras homolog family member J	118	0	0	0	0	2	1	0	1	0	-0.28	-0.32	< 0.1
ABRA	ENST00000311955.3	actin-binding Rho activating protein	5	0	0	0	0	1	0	1	0	0	-0.16	-0.16	< 0.1
EPX	ENST00000225371.5	eosinophil peroxidase	5	0	0	0	0	1	0	1	0	0	-0.14	-0.14	< 0.1
C1QTNF6	ENST00000337843.2	C1q and tumor necrosis factor related protein 6	30	0	0	0	0	1	0	1	0	0	-0.08	-0.08	< 0.1
ZNF207	ENST00000394670.4	zinc finger protein 207	839	0	0	0	0	2	0	2	0	0	-0.07	-0.12	< 0.1
MAT2B	ENST00000518095.1	methionine adenosyltransferase II, beta	1901	0	0	0	0	1	0	1	0	1	-0.06	-0.06	< 0.1
ATOX1	ENST00000521264.1	antioxidant 1 copper chaperone	43	0	0	0	0	1	0	1	0	1	-0.04	-0.05	< 0.1
NAA38	ENST00000249299.2	N(alpha)-acetyltransferase 38, NatC auxiliary subunit	458	0	0	0	0	2	1	1	0	0	-0.03	-0.36	< 0.1
COL25A1	ENST00000399132.1	collagen, type XXV, alpha 1	270	0	0	0	0	1	0	1	0	0	-0.03	-0.03	< 0.1
C2orf72	ENST00000373640.4	chromosome 2 open reading frame 72	3885	0	0	0	0	5	1	1	3	2	0	-0.22	< 0.1
ZSCAN9	ENST00000527436.1	zinc finger and SCAN domain containing 9	121	0	0	0	0	2	0	2	0	0	-0.24	-0.24	< 0.1
MCC	ENST00000302475.4	mutated in colorectal cancers	115	0	0	0	0	2	1	1	0	3	-0.23	-0.25	< 0.1
CD46	ENST00000358170.2	CD46 molecule, complement regulatory protein	5846	0	0	0	0	1	0	1	0	0	-0.14	-0.14	< 0.1
NIPAL1	ENST00000295461.5	NIPA-like domain containing 1	137	0	0	0	0	2	0	1	1	2	-0.1	-0.1	< 0.1
IRF1	ENST00000245414.4	interferon regulatory factor 1	266	0	0	0	0	4	0	4	0	2	-0.07	-0.16	< 0.1
RPL27A	ENST00000314138.6	ribosomal protein L27a	2641	0	0	0	0	3	0	0	3	2	-0.04	-0.31	< 0.1
BSN	ENST00000296452.4	bassoon presynaptic cytomatrix protein	31	0	0	0	0	2	0	2	0	1	-0.04	-0.04	< 0.1
PHKA2	ENST00000379942.4	phosphorylase kinase, alpha 2 (liver)	588	0	0	0	0	1	0	1	0	1	-0.01	-0.07	< 0.1
ERI2	ENST00000569729.1	ERI1 exoribonuclease family member 2	96	0	0	0	0	1	0	0	1	0	-0.01	-0.06	< 0.1
FTO	ENST00000471389.1	fat mass and obesity associated	240	0	0	0	0	3	0	3	0	2	0	-0.09	< 0.1
TIMELESS	ENST00000229201.4	timeless circadian clock	3085	0	0	0	0	2	0	2	0	0	0	-0.04	< 0.1
TMEM183A	ENST00000367242.3	transmembrane protein 183A	241	0	0	0	0	2	1	1	0	0	-0.26	-0.33	< 0.1
ACSBG2	ENST00000252669.5	acyl-CoA synthetase bubblegum family member 2	5	0	0	0	0	1	0	1	0	0	-0.2	-0.2	< 0.1
NPAP1	ENST00000329468.2	nuclear pore associated protein 1	5	0	0	0	0	2	1	0	1	0	-0.17	-0.17	< 0.1
MEGF9	ENST00000373930.3	multiple EGF-like-domains 9	689	0	0	0	0	3	1	2	0	0	-0.16	-0.16	< 0.1
HTR3B	ENST00000260191.2	5-hydroxytryptamine (serotonin) receptor 3B, ionotropic	5	0	0	0	0	1	0	0	1	0	-0.14	-0.14	< 0.1
SP140L	ENST00000415673.2	SP140 nuclear body protein-like	7	0	0	0	0	2	0	1	1	2	-0.12	-0.13	< 0.1
ZMYM2	ENST00000382869.3	zinc finger, MYM-type 2	172	0	0	0	0	2	0	1	1	0	-0.07	-0.13	< 0.1	2011
RP11-111M22.2	ENST00000530460.1	Homo sapiens putative uncharacterized protein FLJ37770-like (LOC100506127), mRNA.	18	0	0	0	0	2	0	2	0	1	-0.05	-0.06	< 0.1
TMEM33	ENST00000504986.1	transmembrane protein 33	1470	0	0	0	0	1	0	1	0	0	-0.02	-0.04	< 0.1
RTN2	ENST00000245923.4	reticulon 2	254	0	0	0	0	4	0	3	1	2	0	-0.07	< 0.1
SELT	ENST00000471696.1	Selenoprotein T	538	0	0	0	0	1	0	1	0	0	0	-0.22	< 0.1
LRRC66	ENST00000343457.3	leucine rich repeat containing 66	5	0	0	0	0	2	1	1	0	0	-0.48	-0.48	< 0.1
RPS15A	ENST00000576436.1	ribosomal protein S15a	24	0	0	0	0	2	0	2	0	0	-0.46	-0.46	< 0.1
P2RX4	ENST00000337233.4	purinergic receptor P2X, ligand-gated ion channel, 4	680	0	0	0	0	1	0	1	0	0	-0.19	-0.19	< 0.1	2009, 2011
PLVAP	ENST00000252590.4	plasmalemma vesicle associated protein	5	0	0	0	0	1	0	0	1	0	-0.18	-0.18	< 0.1
NKIRAS1	ENST00000388759.3	NFKB inhibitor interacting Ras-like 1	123	0	0	0	0	1	0	0	1	1	-0.14	-0.29	< 0.1
ILF3	ENST00000449870.1	interleukin enhancer binding factor 3, 90kDa	1758	0	0	0	0	1	0	0	1	0	-0.09	-0.09	< 0.1
ATRN	ENST00000262919.5	attractin	39	0	0	0	0	1	0	1	0	1	-0.02	-0.02	< 0.1
CSNK1G1	ENST00000303052.7	casein kinase 1, gamma 1	149	0	0	0	0	1	0	0	1	2	-0.01	-0.01	< 0.1
YTHDC1	ENST00000344157.4	YTH domain containing 1	307	0	0	0	0	1	0	1	0	1	0	-0.06	< 0.1
MICB	ENST00000399150.3	MHC class I polypeptide-related sequence B	189	0	0	0	0	2	0	2	0	0	-0.22	-0.22	< 0.1
AEBP1	ENST00000450684.2	AE binding protein 1	246	0	0	0	0	1	0	1	0	0	-0.1	-0.1	< 0.1
FAM13A	ENST00000395002.2	family with sequence similarity 13, member A	441	0	0	0	0	1	0	0	1	1	-0.09	-0.09	< 0.1
COL17A1	ENST00000353479.5	collagen, type XVII, alpha 1	5	0	0	0	0	1	0	0	1	1	-0.07	-0.07	< 0.1
IL2RB	ENST00000216223.5	interleukin 2 receptor, beta	5	0	0	0	0	1	0	0	1	0	-0.04	-0.04	< 0.1
LONP2	ENST00000285737.4	lon peptidase 2, peroxisomal	1004	0	0	0	0	4	0	3	1	2	-0.03	-0.26	< 0.1
AP000695.1	ENST00000595927.1		5	0	0	0	0	1	0	1	0	0	-0.02	-0.02	< 0.1
MICA	ENST00000449934.2	MHC class I polypeptide-related sequence A	742	0	0	0	0	3	1	2	0	1	-0.74	-0.76	< 0.1
LRRC10	ENST00000361484.3	leucine rich repeat containing 10	5	0	0	0	0	1	0	1	0	0	-0.27	-0.27	< 0.1
PIGM	ENST00000368090.2	phosphatidylinositol glycan anchor biosynthesis, class M	179	1	1	0	0	2	0	2	0	2	-0.2	-0.25	< 0.1
NGB	ENST00000298352.4	neuroglobin	5	0	0	0	0	1	0	1	0	1	-0.17	-0.17	< 0.1
THAP2	ENST00000308086.2	THAP domain containing, apoptosis associated protein 2	109	0	0	0	0	2	0	1	1	0	-0.15	-0.31	< 0.1
ARL6IP1	ENST00000304414.7	ADP-ribosylation factor-like 6 interacting protein 1	25	0	0	0	0	1	0	0	1	0	-0.06	-0.1	< 0.1
CACNG4	ENST00000262138.3	calcium channel, voltage-dependent, gamma subunit 4	5	0	0	0	0	1	0	1	0	0	-0.02	-0.02	< 0.1
KCNC3	ENST00000376959.2	potassium voltage-gated channel, Shaw-related subfamily, member 3	5	0	0	0	0	1	0	1	0	0	-0.02	-0.02	< 0.1
PRR18	ENST00000322583.3	proline rich 18	15	0	0	0	0	1	0	0	1	0	-0.02	-0.02	< 0.1
FGFR1OP2	ENST00000546072.1	FGFR1 oncogene partner 2	104	0	0	0	0	1	0	1	0	0	-0.01	-0.02	< 0.1
TRIM33	ENST00000358465.2	tripartite motif containing 33	201	0	0	0	0	1	0	1	0	0	-0.01	-0.02	< 0.1
DR1	ENST00000370272.4	down-regulator of transcription 1, TBP-binding (negative cofactor 2)	2994	0	0	0	0	2	0	2	0	0	0	-0.09	< 0.1
UMPS	ENST00000232607.2	uridine monophosphate synthetase	374	0	0	0	0	1	0	0	1	1	0	-0.03	< 0.1
TNFRSF10D	ENST00000312584.3	tumor necrosis factor receptor superfamily, member 10d, decoy with truncated death domain	161	0	0	0	0	3	0	1	2	3	-0.21	-0.21	< 0.1
SZT2	ENST00000562955.1	seizure threshold 2 homolog (mouse)	123	0	0	0	0	4	0	3	1	3	-0.12	-0.19	< 0.1
GHITM	ENST00000372134.3	growth hormone inducible transmembrane protein	2402	0	0	0	0	3	0	2	1	0	-0.1	-0.27	< 0.1
KCNG1	ENST00000396017.3	potassium voltage-gated channel, subfamily G, member 1	76	0	0	0	0	1	0	1	0	0	-0.01	-0.02	< 0.1
RAB40A	ENST00000372633.1	RAB40A, member RAS oncogene family	7	0	0	0	0	1	0	1	0	0	-0.01	-0.03	< 0.1
ANKHD1	ENST00000360839.2	ankyrin repeat and KH domain containing 1	247	0	0	0	0	1	0	1	0	0	0	-0.14	< 0.1
FAM216B	ENST00000537894.1	family with sequence similarity 216, member B	5	0	0	0	0	1	0	0	1	2	-0.2	-0.2	< 0.1
PANX1	ENST00000227638.3	pannexin 1	576	0	0	0	0	1	0	1	0	0	-0.12	-0.18	< 0.1
AADACL3	ENST00000332530.3	arylacetamide deacetylase-like 3	5	0	0	0	0	1	0	1	0	0	-0.1	-0.1	< 0.1
ERBB2IP	ENST00000284037.5	erbb2 interacting protein	177	0	0	0	0	2	0	1	1	2	-0.08	-0.32	< 0.1
ATMIN	ENST00000299575.4	ATM interactor	129	0	0	0	0	2	0	2	0	1	-0.06	-0.06	< 0.1
CRISPLD1	ENST00000262207.4	cysteine-rich secretory protein LCCL domain containing 1	358	0	0	0	0	1	0	0	1	1	-0.04	-0.14	< 0.1
TTBK1	ENST00000259750.4	tau tubulin kinase 1	7	0	0	0	0	1	0	1	0	0	-0.02	-0.02	< 0.1
MRTO4	ENST00000330263.4	mRNA turnover 4 homolog (S. cerevisiae)	2127	0	0	0	0	2	0	2	0	0	-0.02	-0.08	< 0.1
DKK3	ENST00000396505.2	dickkopf WNT signaling pathway inhibitor 3	5725	0	0	0	0	2	0	2	0	0	0	-0.04	< 0.1
C20orf197	ENST00000313426.1	chromosome 20 open reading frame 197	5	0	0	0	0	3	1	2	0	0	-0.56	-0.56	< 0.1
APCS	ENST00000255040.2	amyloid P component, serum	5	0	0	0	0	1	0	1	0	0	-0.29	-0.29	< 0.1
PCDHB4	ENST00000194152.1	protocadherin beta 4	5	0	0	0	0	1	0	0	1	2	-0.19	-0.19	< 0.1
INTS4	ENST00000534064.1	integrator complex subunit 4	43	0	0	0	0	1	0	1	0	0	-0.15	-0.15	< 0.1
VAV3	ENST00000370056.4	vav 3 guanine nucleotide exchange factor	1128	0	0	0	0	1	0	1	0	0	-0.12	-0.12	< 0.1
GIMAP5	ENST00000358647.3	GTPase, IMAP family member 5	5	0	0	0	0	1	0	1	0	0	-0.12	-0.12	< 0.1
COL5A1	ENST00000371817.3	collagen, type V, alpha 1	3111	0	0	0	0	1	0	0	1	0	-0.05	-0.09	< 0.1
ARPP19	ENST00000566423.1	cAMP-regulated phosphoprotein, 19kDa	1316	0	0	0	0	2	0	2	0	0	-0.03	-0.12	< 0.1
CRYZL1	ENST00000381540.3	crystallin, zeta (quinone reductase)-like 1	340	0	0	0	0	1	0	0	1	0	-0.02	-0.18	< 0.1
PARVA	ENST00000334956.8	parvin, alpha	1912	0	0	0	0	2	0	2	0	2	-0.02	-0.1	< 0.1
MARCH7	ENST00000259050.4	membrane-associated ring finger (C3HC4) 7, E3 ubiquitin protein ligase	537	0	0	0	0	2	0	2	0	0	-0.01	-0.1	< 0.1
TPBG	ENST00000369750.3	trophoblast glycoprotein	170	0	0	0	0	1	0	0	1	0	0	-0.07	< 0.1
PSMA4	ENST00000558094.1	proteasome (prosome, macropain) subunit, alpha type, 4	579	0	0	0	0	2	0	2	0	0	0	-0.39	< 0.1
SLC44A1	ENST00000374720.3	solute carrier family 44 (choline transporter), member 1	407	0	0	0	0	1	0	0	1	1	0	-0.01	< 0.1
DLGAP3	ENST00000373347.1	discs, large (Drosophila) homolog-associated protein 3	8	0	0	0	0	2*	0	1	0	0	0	-0.06	< 0.1
BSND	ENST00000371265.4	Bartter syndrome, infantile, with sensorineural deafness (Barttin)	5	0	0	0	0	1	0	1	0	0	0	-0.02	< 0.1
SH3TC2	ENST00000502274.1	SH3 domain and tetratricopeptide repeats 2	31	0	0	0	0	7	1	4	2	5	-0.26	-0.37	< 0.1
PIK3IP1	ENST00000441972.1	phosphoinositide-3-kinase interacting protein 1	22	0	0	0	0	1	0	1	0	0	-0.15	-0.15	< 0.1
IL20RB	ENST00000309741.5	interleukin 20 receptor beta	16	0	0	0	0	1	0	1	0	0	-0.13	-0.13	< 0.1
PIKFYVE	ENST00000264380.4	phosphoinositide kinase, FYVE finger containing	107	0	0	0	0	2	0	1	1	1	-0.08	-0.08	< 0.1
UQCRFS1	ENST00000304863.4	ubiquinol-cytochrome c reductase, Rieske iron-sulfur polypeptide 1	59	0	0	0	0	1	0	1	0	0	-0.07	-0.11	< 0.1
PCYT1B	ENST00000379145.1	phosphate cytidylyltransferase 1, choline, beta	5	0	0	0	0	1	0	1	0	4	-0.06	-0.06	< 0.1
GPR155	ENST00000392552.2	G protein-coupled receptor 155	11	0	0	0	0	3	0	3	0	1	-0.06	-0.06	< 0.1
TYRO3	ENST00000263798.3	TYRO3 protein tyrosine kinase	70	0	0	0	0	3	0	3	0	0	-0.04	-0.06	< 0.1
PIWIL2	ENST00000356766.6	piwi-like RNA-mediated gene silencing 2	5	0	0	0	0	3	0	3	0	1	-0.02	-0.06	< 0.1
ABT1	ENST00000274849.1	activator of basal transcription 1	138	0	0	0	0	2	0	1	1	1	-0.02	-0.21	< 0.1
ZZEF1	ENST00000381638.2	zinc finger, ZZ-type with EF-hand domain 1	83	0	0	0	0	1	0	1	0	1	-0.01	-0.02	< 0.1
SPCS1	ENST00000233025.7	signal peptidase complex subunit 1 homolog (S. cerevisiae)	13730	0	0	0	0	3	0	3	0	2	0	-0.16	< 0.1
SF3B5	ENST00000367569.2	splicing factor 3b, subunit 5, 10kDa	16144	0	0	0	0	1	0	0	1	0	0	-0.07	< 0.1
ZNF264	ENST00000263095.6	zinc finger protein 264	412	0	0	0	0	4	0	4	0	2	-0.14	-0.2	< 0.1
CTRC	ENST00000375943.2	chymotrypsin C (caldecrin)	5	0	0	0	0	1	0	0	1	0	-0.14	-0.14	< 0.1
SLC22A3	ENST00000392145.1	solute carrier family 22 (organic cation transporter), member 3	86	0	0	0	0	2	0	1	1	0	-0.13	-0.16	< 0.1
ADORA2B	ENST00000304222.2	adenosine A2b receptor	145	0	0	0	0	2	0	2	0	0	-0.12	-0.24	< 0.1
NMNAT1	ENST00000377205.1	nicotinamide nucleotide adenylyltransferase 1	72	0	0	0	0	3	0	3	0	0	-0.1	-0.12	< 0.1
KRT85	ENST00000257901.3	keratin 85	5	0	0	0	0	1	0	1	0	1	-0.07	-0.07	< 0.1
MAVS	ENST00000428216.2	mitochondrial antiviral signaling protein	211	0	0	0	0	4	0	4	0	3	-0.06	-0.09	< 0.1
FAM89A	ENST00000366654.4	family with sequence similarity 89, member A	368	0	0	0	0	2	0	2	0	0	-0.03	-0.04	< 0.1
TNN	ENST00000239462.4	tenascin N	17	0	0	0	0	1	0	1	0	0	-0.03	-0.03	< 0.1
ADCYAP1	ENST00000579794.1	adenylate cyclase activating polypeptide 1 (pituitary)	35	0	0	0	0	1	0	0	1	0	-0.01	-0.09	< 0.1
FASTKD2	ENST00000236980.6	FAST kinase domains 2	579	0	0	0	0	2	0	2	0	1	-0.01	-0.06	< 0.1
C4orf29	ENST00000388795.5	chromosome 4 open reading frame 29	67	0	0	0	0	2	0	2	0	0	-0.01	-0.04	< 0.1
PDPR	ENST00000568530.1	pyruvate dehydrogenase phosphatase regulatory subunit	69	0	0	0	0	2	0	2	0	0	0	-0.05	< 0.1
RFT1	ENST00000296292.3	RFT1 homolog (S. cerevisiae)	392	0	0	0	0	1	0	1	0	0	0	-0.02	< 0.1
ACSM2A	ENST00000573854.1	acyl-CoA synthetase medium-chain family member 2A	34	0	0	0	0	1	0	1	0	0	0	-0.05	< 0.1
SMIM14	ENST00000295958.5	small integral membrane protein 14	601	0	0	0	0	5	1	3	1	1	-0.51	-0.65	< 0.1
ASB9	ENST00000380483.3	ankyrin repeat and SOCS box containing 9	98	0	0	0	0	1	0	1	0	0	-0.09	-0.22	< 0.1
LPP	ENST00000312675.4	LIM domain containing preferred translocation partner in lipoma	1894	0	0	0	0	4	0	4	0	0	-0.08	-0.08	< 0.1
TMEM181	ENST00000367090.3	transmembrane protein 181	924	0	0	0	0	1	0	1	0	0	-0.05	-0.05	< 0.1
VCPKMT	ENST00000395860.2	valosin containing protein lysine (K) methyltransferase	10	0	0	0	0	1	0	0	1	1	-0.05	-0.1	< 0.1
JAKMIP3	ENST00000298622.4	Janus kinase and microtubule interacting protein 3	5	0	0	0	0	2	0	2	0	0	-0.04	-0.04	< 0.1
REEP5	ENST00000545426.1	receptor accessory protein 5	4440	0	0	0	0	1	0	1	0	0	-0.03	-0.18	< 0.1
TYW3	ENST00000457880.2	tRNA-yW synthesizing protein 3 homolog (S. cerevisiae)	140	0	0	0	0	1	0	1	0	0	-0.03	-0.12	< 0.1
ZNF749	ENST00000334181.4	zinc finger protein 749	69	0	0	0	0	1	0	1	0	1	-0.02	-0.02	< 0.1
RPAP2	ENST00000610020.1	RNA polymerase II associated protein 2	222	0	0	0	0	4	0	3	1	1	0	-0.16	< 0.1
ACP1	ENST00000272067.6	acid phosphatase 1, soluble	499	0	0	0	0	1	0	1	0	0	0	-0.21	< 0.1
CDH1	ENST00000261769.5	cadherin 1, type 1, E-cadherin (epithelial)	128	0	0	0	0	1	0	1	0	1	0	-0.02	< 0.1
GON4L	ENST00000437809.1	gon-4-like (C. elegans)	5	0	0	0	0	1	0	1	0	0	0	-0.16	< 0.1
DHX30	ENST00000446256.2	DEAH (Asp-Glu-Ala-His) box helicase 30	252	0	0	0	0	1	0	1	0	0	0	-0.02	< 0.1
THAP8	ENST00000292894.1	THAP domain containing 8	86	0	0	0	0	1	0	1	0	0	0	-0.02	< 0.1
PKHD1L1	ENST00000378402.5	polycystic kidney and hepatic disease 1 (autosomal recessive)-like 1	8	0	0	0	0	1	0	1	0	0	0	-0.02	< 0.1
APOBEC4	ENST00000308641.4	apolipoprotein B mRNA editing enzyme, catalytic polypeptide-like 4 (putative)	5	0	0	0	0	2	1	1	0	0	-0.66	-0.66	< 0.1
RNF24	ENST00000336095.6	ring finger protein 24	448	0	0	0	0	2	0	2	0	1	-0.23	-0.27	< 0.1
CCDC68	ENST00000591504.1	coiled-coil domain containing 68	72	0	0	0	0	1	0	1	0	0	-0.17	-0.18	< 0.1
WDR82	ENST00000296490.3	WD repeat domain 82	319	0	0	0	0	2	0	2	0	1	-0.16	-0.17	< 0.1
EP400	ENST00000333577.4	E1A binding protein p400	1798	0	0	0	0	1	0	0	1	0	-0.13	-0.13	< 0.1
MAGEB10	ENST00000356790.2	melanoma antigen family B, 10	5	0	0	0	0	2	0	2	0	0	-0.08	-0.1	< 0.1
NPFFR1	ENST00000277942.6	neuropeptide FF receptor 1	5	0	0	0	0	4	0	3	1	0	-0.07	-0.07	< 0.1
RGAG4	ENST00000545866.1	retrotransposon gag domain containing 4	34	0	0	0	0	1	0	1	0	0	-0.06	-0.06	< 0.1
PHKG1	ENST00000452681.2	phosphorylase kinase, gamma 1 (muscle)	5	0	0	0	0	2	0	2	0	0	-0.05	-0.07	< 0.1
XKR7	ENST00000562532.2	XK, Kell blood group complex subunit-related family, member 7	5	0	0	0	0	1	0	1	0	0	-0.05	-0.05	< 0.1
GXYLT2	ENST00000389617.4	glucoside xylosyltransferase 2	207	0	0	0	0	3	0	3	0	0	-0.05	-0.15	< 0.1
OLA1	ENST00000284719.3	Obg-like ATPase 1	11	0	0	0	0	1	0	1	0	0	-0.04	-0.08	< 0.1
PCNXL2	ENST00000258229.9	pecanex-like 2 (Drosophila)	49	0	0	0	0	2	0	2	0	1	-0.03	-0.07	< 0.1
ATP11A	ENST00000487903.1	ATPase, class VI, type 11A	731	0	0	0	0	1	0	1	0	0	-0.03	-0.03	< 0.1
CXorf38	ENST00000378426.1	chromosome X open reading frame 38	238	0	0	0	0	3	0	2	1	0	-0.02	-0.23	< 0.1
PRKG1	ENST00000373985.1	protein kinase, cGMP-dependent, type I	12	0	0	0	0	1	0	1	0	0	-0.02	-0.02	< 0.1
KIF1A	ENST00000320389.7	kinesin family member 1A	115	0	0	0	0	2	0	2	0	1	-0.02	-0.04	< 0.1
NUP155	ENST00000231498.3	nucleoporin 155kDa	814	0	0	0	0	2	0	2	0	0	-0.02	-0.04	< 0.1
INCENP	ENST00000394818.3	inner centromere protein antigens 135/155kDa	1299	0	0	0	0	1	0	1	0	0	-0.01	-0.04	< 0.1
ATP2B4	ENST00000367218.3	ATPase, Ca++ transporting, plasma membrane 4	7311	0	0	0	0	1	0	0	1	0	-0.01	-0.01	< 0.1
LPHN3	ENST00000512091.2	latrophilin 3	93	0	0	0	0	3	1	2	0	0	0	-0.08	< 0.1
STAU2	ENST00000522695.1	staufen double-stranded RNA binding protein 2	306	0	0	0	0	1	0	1	0	0	0	-0.02	< 0.1
PNRC1	ENST00000336032.3	proline-rich nuclear receptor coactivator 1	413	0	0	0	0	2	0	2	0	0	0	-0.04	< 0.1
LETM2	ENST00000297720.5	leucine zipper-EF-hand containing transmembrane protein 2	9	0	0	0	0	1	0	1	0	0	0	-0.08	< 0.1
AGTR2	ENST00000371906.4	angiotensin II receptor, type 2	5	0	0	0	0	2	0	2	0	0	-0.39	-0.39	< 0.1
THRSP	ENST00000281030.2	thyroid hormone responsive	5	0	0	0	0	1	0	1	0	0	-0.23	-0.23	< 0.1
FAM47E-STBD1	ENST00000237642.6	FAM47E-STBD1 readthrough	503	0	0	0	0	2	0	2	0	0	-0.2	-0.45	< 0.1
RNF149	ENST00000295317.3	ring finger protein 149	318	0	0	0	0	5	0	5	0	0	-0.2	-0.31	< 0.1
IKZF1	ENST00000331340.3	IKAROS family zinc finger 1 (Ikaros)	11	0	0	0	0	1	0	1	0	2	-0.18	-0.18	< 0.1
DMRT3	ENST00000190165.2	doublesex and mab-3 related transcription factor 3	21	0	0	0	0	1	0	0	1	1	-0.14	-0.23	< 0.1
LHX3	ENST00000371746.3	LIM homeobox 3	5	0	0	0	0	1	0	1	0	0	-0.13	-0.13	< 0.1
SLC25A40	ENST00000341119.5	solute carrier family 25, member 40	405	0	0	0	0	1	0	0	1	0	-0.11	-0.14	< 0.1
AARS2	ENST00000244571.4	alanyl-tRNA synthetase 2, mitochondrial	262	0	0	0	0	1	0	1	0	1	-0.1	-0.12	< 0.1
ZNF230	ENST00000429154.2	zinc finger protein 230	236	0	0	0	0	2	1	1	0	1	-0.08	-0.28	< 0.1
PACSIN1	ENST00000244458.2	protein kinase C and casein kinase substrate in neurons 1	25	0	0	0	0	1	0	1	0	0	-0.08	-0.08	< 0.1
NOV	ENST00000259526.3	nephroblastoma overexpressed	44	0	0	0	0	1	0	1	0	0	-0.07	-0.07	< 0.1
ZFYVE9	ENST00000371591.1	zinc finger, FYVE domain containing 9	32	0	0	0	0	1	0	1	0	2	-0.06	-0.1	< 0.1
MKL2	ENST00000318282.5	MKL/myocardin-like 2	992	0	0	0	0	1	0	1	0	4	-0.05	-0.05	< 0.1
OR1L8	ENST00000304865.2	olfactory receptor, family 1, subfamily L, member 8	8	0	0	0	0	2	0	1	1	0	-0.04	-0.12	< 0.1
CAMK4	ENST00000282356.4	calcium/calmodulin-dependent protein kinase IV	73	0	0	0	0	2	0	2	0	1	-0.04	-0.07	< 0.1
MYOZ3	ENST00000297130.4	myozenin 3	8	0	0	0	0	2	0	2	0	0	-0.04	-0.04	< 0.1
PTGFRN	ENST00000393203.2	prostaglandin F2 receptor inhibitor	591	0	0	0	0	1	0	0	1	2	-0.04	-0.05	< 0.1
LRP6	ENST00000261349.4	low density lipoprotein receptor-related protein 6	157	0	0	0	0	2	0	2	0	3	-0.04	-0.04	< 0.1
EHD3	ENST00000322054.5	EH-domain containing 3	206	0	0	0	0	4	0	3	1	2	-0.04	-0.12	< 0.1
KCNH5	ENST00000322893.7	potassium voltage-gated channel, subfamily H (eag-related), member 5	157	0	0	0	0	1	0	1	0	2	-0.03	-0.04	< 0.1
NEDD4	ENST00000338963.2	neural precursor cell expressed, developmentally down-regulated 4, E3 ubiquitin protein ligase	289	0	0	0	0	1	0	1	0	0	-0.02	-0.03	< 0.1
ARFIP2	ENST00000254584.2	ADP-ribosylation factor interacting protein 2	798	0	0	0	0	2	0	2	0	0	0	-0.13	< 0.1
ALOX5AP	ENST00000380490.3	arachidonate 5-lipoxygenase-activating protein	18	0	0	0	0	2	0	2	0	0	0	-0.14	< 0.1
FBXO27	ENST00000292853.4	F-box protein 27	53	0	0	0	0	2	0	2	0	1	-0.22	-0.22	< 0.1
CCS	ENST00000533244.1	copper chaperone for superoxide dismutase	2980	0	0	0	0	6	0	6	0	0	-0.21	-0.31	< 0.1
AVL9	ENST00000318709.4	AVL9 homolog (S. cerevisiase)	246	0	0	0	0	3	1	2	0	0	-0.19	-0.26	< 0.1
ARL6	ENST00000463745.1	ADP-ribosylation factor-like 6	275	0	0	0	0	1	0	1	0	0	-0.18	-0.2	< 0.1
GPR61	ENST00000527748.1	G protein-coupled receptor 61	5	0	0	0	0	1	0	1	0	0	-0.17	-0.17	< 0.1
CEP250	ENST00000397527.1	centrosomal protein 250kDa	25	0	0	0	0	1	0	1	0	0	-0.15	-0.15	< 0.1
MCM6	ENST00000264156.2	minichromosome maintenance complex component 6	2789	0	0	0	0	1	0	1	0	0	-0.12	-0.12	< 0.1
GALNT6	ENST00000543196.2	UDP-N-acetyl-alpha-D-galactosamine:polypeptide N-acetylgalactosaminyltransferase 6 (GalNAc-T6)	83	0	0	0	0	2	0	2	0	1	-0.1	-0.1	< 0.1
RASSF8	ENST00000541490.1	Ras association (RalGDS/AF-6) domain family (N-terminal) member 8	1290	0	0	0	0	1	0	1	0	0	-0.1	-0.1	< 0.1
SHCBP1	ENST00000303383.3	SHC SH2-domain binding protein 1	59	0	0	0	0	2	0	2	0	0	-0.08	-0.09	< 0.1	2011
TMEM26	ENST00000399298.3	transmembrane protein 26	10	0	0	0	0	1	0	1	0	0	-0.07	-0.15	< 0.1
RUFY4	ENST00000441828.2	RUN and FYVE domain containing 4	5	0	0	0	0	2*	0	1	0	1	-0.07	-0.07	< 0.1
TAF1D	ENST00000448108.2	TATA box binding protein (TBP)-associated factor, RNA polymerase I, D, 41kDa	132	0	0	0	0	1	0	0	1	0	-0.05	-0.06	< 0.1
RP11-766F14.2	ENST00000511828.1	Protein LOC285556	5	0	0	0	0	2	0	2	0	0	-0.04	-0.04	< 0.1
GSE1	ENST00000253458.7	Gse1 coiled-coil protein	133	0	0	0	0	1	0	1	0	0	-0.02	-0.02	< 0.1
DOPEY2	ENST00000399151.3	dopey family member 2	43	0	0	0	0	1	0	1	0	0	-0.02	-0.02	< 0.1
PVRL1	ENST00000264025.3	poliovirus receptor-related 1 (herpesvirus entry mediator C)	50	0	0	0	0	1	0	1	0	0	-0.02	-0.02	< 0.1
AP3M2	ENST00000174653.3	adaptor-related protein complex 3, mu 2 subunit	792	0	0	0	0	1	0	1	0	0	-0.02	-0.02	< 0.1
PPP2R2B	ENST00000394413.3	protein phosphatase 2, regulatory subunit B, beta	24	0	0	0	0	1	0	1	0	1	-0.02	-0.09	< 0.1
MIOX	ENST00000395732.3	myo-inositol oxygenase	16	0	0	0	0	1	0	1	0	0	-0.01	-0.03	< 0.1
NXPE3	ENST00000422132.1	neurexophilin and PC-esterase domain family, member 3	630	0	0	0	0	2	0	2	0	0	0	-0.04	< 0.1
CAMK1D	ENST00000378847.3	calcium/calmodulin-dependent protein kinase ID	258	0	0	0	0	1	0	0	1	2	0	-0.01	< 0.1
COPS3	ENST00000539941.2	COP9 signalosome subunit 3	3495	0	0	0	0	5	0	4	1	0	0	-0.29	< 0.1
ARL3	ENST00000260746.5	ADP-ribosylation factor-like 3	1387	0	0	0	0	1	0	1	0	0	0	-0.06	< 0.1
MFSD2A	ENST00000372811.5	major facilitator superfamily domain containing 2A	113	0	0	0	0	2	0	2	0	0	0	-0.04	< 0.1
AIFM1	ENST00000535724.1	apoptosis-inducing factor, mitochondrion-associated, 1	2582	0	0	0	0	3	1	1	1	0	-0.34	-0.37	< 0.1
LRAT	ENST00000336356.3	lecithin retinol acyltransferase (phosphatidylcholine--retinol O-acyltransferase)	9	0	0	0	0	2	0	2	0	0	-0.28	-0.29	< 0.1
DKFZP434E1119	ENST00000598970.1		5	0	0	0	0	4	0	3	1	1	-0.24	-0.24	< 0.1
RBM22	ENST00000199814.4	RNA binding motif protein 22	4854	0	0	0	0	1	0	0	1	1	-0.18	-0.25	< 0.1
AQP4	ENST00000383168.4	aquaporin 4	10	0	0	0	0	1	0	1	0	0	-0.13	-0.16	< 0.1
ARHGEF39	ENST00000343259.3	Rho guanine nucleotide exchange factor (GEF) 39	141	0	0	0	0	2	0	2	0	0	-0.11	-0.12	< 0.1
ST6GALNAC3	ENST00000328299.3	ST6 (alpha-N-acetyl-neuraminyl-2,3-beta-galactosyl-1,3)-N-acetylgalactosaminide alpha-2,6-sialyltransferase 3	41	0	0	0	0	1	0	1	0	2	-0.11	-0.11	< 0.1
CCDC132	ENST00000305866.5	coiled-coil domain containing 132	201	0	0	0	0	1	0	1	0	2	-0.11	-0.19	< 0.1
COL9A1	ENST00000357250.6	collagen, type IX, alpha 1	9	0	0	0	0	1	0	1	0	0	-0.1	-0.18	< 0.1
LRRC2	ENST00000395905.3	leucine rich repeat containing 2	5	0	0	0	0	4	0	3	1	0	-0.09	-0.1	< 0.1
SIRT3	ENST00000382743.4	sirtuin 3	408	0	0	0	0	2	0	2	0	1	-0.08	-0.33	< 0.1
KCNH8	ENST00000328405.2	potassium voltage-gated channel, subfamily H (eag-related), member 8	5	0	0	0	0	1	0	1	0	0	-0.07	-0.07	< 0.1
SLFN5	ENST00000299977.4	schlafen family member 5	195	0	0	0	0	4	1	2	1	0	-0.06	-0.11	< 0.1
GPN2	ENST00000374135.4	GPN-loop GTPase 2	97	0	0	0	0	3	0	3	0	0	-0.05	-0.06	< 0.1
HOXA3	ENST00000396352.4	homeobox A3	57	0	0	0	0	1	0	1	0	1	-0.05	-0.07	< 0.1
NAMPT	ENST00000222553.3	nicotinamide phosphoribosyltransferase	375	0	0	0	0	1	0	1	0	0	-0.04	-0.05	< 0.1
PDHX	ENST00000448838.3	pyruvate dehydrogenase complex, component X	40	0	0	0	0	1	0	0	1	1	-0.04	-0.13	< 0.1
LLPH	ENST00000266604.2	LLP homolog, long-term synaptic facilitation (Aplysia)	88	0	0	0	0	3	0	1	2	1	-0.04	-0.09	< 0.1
ARHGAP32	ENST00000524655.1	Rho GTPase activating protein 32	13	0	0	0	0	1	0	1	0	0	-0.03	-0.03	< 0.1
CHST3	ENST00000373115.4	carbohydrate (chondroitin 6) sulfotransferase 3	217	0	0	0	0	1	0	1	0	1	-0.02	-0.02	< 0.1
SNPH	ENST00000381873.3	syntaphilin	13	0	0	0	0	1	0	1	0	1	-0.02	-0.02	< 0.1
UST	ENST00000367463.4	uronyl-2-sulfotransferase	933	0	0	0	0	1	0	1	0	1	-0.02	-0.02	< 0.1
CEP68	ENST00000377990.2	centrosomal protein 68kDa	60	0	0	0	0	2	0	2	0	0	-0.01	-0.15	< 0.1
VPS13A	ENST00000360280.3	vacuolar protein sorting 13 homolog A (S. cerevisiae)	110	0	0	0	0	1	0	1	0	1	0	-0.03	< 0.1
ADARB1	ENST00000539173.1	adenosine deaminase, RNA-specific, B1	860	0	0	0	0	1	0	1	0	2	0	-0.04	< 0.1
FTSJ3	ENST00000427159.2	FtsJ homolog 3 (E. coli)	989	0	0	0	0	1	0	1	0	0	0	-0.17	< 0.1
SON	ENST00000290239.6	SON DNA binding protein	161	0	0	0	0	1	0	1	0	0	0	-0.11	< 0.1
TEAD3	ENST00000402886.3	TEA domain family member 3	137	0	0	0	0	2	0	2	0	0	0	-0.04	< 0.1
SRSF1	ENST00000258962.4	serine/arginine-rich splicing factor 1	1430	0	0	0	0	1	0	0	1	1	0	-0.06	< 0.1
SLC2A1	ENST00000426263.3	solute carrier family 2 (facilitated glucose transporter), member 1	13928	0	0	0	0	1	0	1	0	0	0	-0.06	< 0.1
PANK2	ENST00000497424.1	pantothenate kinase 2	1244	0	0	0	0	2	0	1	1	1	0	-0.03	< 0.1
BLVRA	ENST00000402924.1	biliverdin reductase A	144	0	0	0	0	1	0	1	0	0	-0.32	-0.32	< 0.1
PLAC1	ENST00000359237.4	placenta-specific 1	5	0	0	0	0	1	0	1	0	0	-0.27	-0.27	< 0.1
PTGDR2	ENST00000332539.4	prostaglandin D2 receptor 2	170	0	0	0	0	2	0	1	1	0	-0.25	-0.25	< 0.1
MALT1	ENST00000348428.3	mucosa associated lymphoid tissue lymphoma translocation gene 1	295	0	0	0	0	1	0	0	1	0	-0.22	-0.22	< 0.1
RP11-422N16.3	ENST00000499579.1	Uncharacterized protein	5	0	0	0	0	1	0	1	0	0	-0.2	-0.2	< 0.1
ZC3H11A	ENST00000332127.4	zinc finger CCCH-type containing 11A	71	0	0	0	0	1	0	1	0	0	-0.18	-0.18	< 0.1
NCAPH	ENST00000240423.4	non-SMC condensin I complex, subunit H	217	0	0	0	0	1	0	0	1	1	-0.17	-0.19	< 0.1
DGKH	ENST00000261491.5	diacylglycerol kinase, eta	46	0	0	0	0	7	0	6	1	2	-0.12	-0.18	< 0.1
GATAD1	ENST00000287957.3	GATA zinc finger domain containing 1	92	0	0	0	0	3	0	3	0	1	-0.1	-0.16	< 0.1
RFESD	ENST00000513950.2	Rieske (Fe-S) domain containing	15	0	0	0	0	1	0	1	0	1	-0.1	-0.26	< 0.1
LYRM4	ENST00000330636.4	LYR motif containing 4	796	0	0	0	0	3	0	3	0	1	-0.09	-0.28	< 0.1
[truncated: 3,207 more rows]
